# Supplementary material for: Disparities in telemedicine use and payment policies in the United States between 2019 and 2023
Source: Commun Med (Lond). 2025 Feb 26;5:52. doi: 10.1038/s43856-025-00757-2 (PMC11865567; doi:10.1038/s43856-025-00757-2)
Supplement: Supplementary file 4 — Supplementary Data 1 [file 43856_2025_757_MOESM4_ESM.xlsx]

## Sheet: Sheet1
	Payment parity during study period	Payment parity start date	Payment parity end date
Alabama	No
Alaska	No
Arizona	Yes	2020-04-01
Arkansas	Yes	Before January 2019
California	Yes	2020-04-01
Colorado	Yes	Before January 2019
Connecticut	Yes	2020-04-01
Delaware	Yes	Before January 2019
District of Columbia	No
Florida	No
Georgia	Yes	2020-01-01
Hawaii	Yes	Before January 2019
Idaho	No
Illinois	Yes	2020-04-01
Indiana	No
Iowa	Yes	2020-04-01
Kansas	No
Kentucky	Yes	Before January 2019
Louisiana	No
Maine	No
Maryland	Yes	2021-07-01
Massachusetts	Yes	2020-04-01
Michigan	No
Minnesota	Yes	Before January 2019
Mississippi	No
Missouri	No
Montana	Yes	2020-04-01	2020-12-01
Nebraska	No
Nevada	Yes	2021-10-01
New Hampshire	Yes	2020-04-01
New Jersey	Yes	Before January 2019
New Mexico	Yes	Before January 2019
New York	Yes	2022-04-01
North Carolina	No
North Dakota	No
Ohio	No
Oklahoma	Yes	2022-01-01
Oregon	Yes	2021-06-01
Pennsylvania	No
Puerto Rico	No
Rhode Island	Yes	2020-04-01
South Carolina	No
South Dakota	No
Tennessee	Yes	2020-08-01	2022-04-01
Texas	No
Utah	No
Vermont	Yes	2020-04-01
Virginia	Yes	Before January 2019
Washington	Yes	2020-04-01
West Virginia	No
Wisconsin	No
Wyoming	No
