# Supplementary material for: Disparities in telemedicine use and payment policies in the United States between 2019 and 2023
Source: Commun Med (Lond). 2025 Feb 26;5:52. doi: 10.1038/s43856-025-00757-2 (PMC11865567; doi:10.1038/s43856-025-00757-2)
Supplement: Supplementary file 5 — Supplementary Data 2 [file 43856_2025_757_MOESM5_ESM.xlsx]

## Sheet: Sheet1
Quarter	System Characteristic	Mean	Lower	Upper
Overall
Q2-2019	Overall	0.0	-1.7	1.5
Q3-2019		-0.1	-1.7	1.5
Q4-2019		0.0	-1.6	1.5
Q1-2020		0.6	-1.0	2.2
Q2-2020		6.6	4.9	8.2
Q3-2020		3.3	1.7	5.0
Q4-2020		3.4	1.8	5.0
Q1-2021		3.4	1.8	5.1
Q2-2021		1.9	0.4	3.5
Q3-2021		1.7	0.1	3.2
Q4-2021		1.8	0.2	3.3
Q1-2022		2.3	0.7	3.9
Q2-2022		2.3	0.7	3.9
Q3-2022		2.6	1.0	4.2
Q4-2022		3.0	1.4	4.6
Q1-2023		2.5	0.9	4.1
Race and ethnicity of the patient population
Q2-2019	Fewer White Non-Hispanic patients	-0.1	-2.4	2.2
Q3-2019		-0.3	-2.5	2.2
Q4-2019		-0.1	-2.4	2.2
Q1-2020		0.8	-1.6	3.1
Q2-2020		7.5	5.0	10.0
Q3-2020		3.9	1.5	6.2
Q4-2020		4.7	2.4	7.1
Q1-2021		4.8	2.5	7.2
Q2-2021		3.2	0.9	5.6
Q3-2021		2.6	0.3	5.0
Q4-2021		2.8	0.5	5.2
Q1-2022		3.7	1.3	6.0
Q2-2022		3.3	0.8	5.7
Q3-2022		3.7	1.3	6.0
Q4-2022		4.5	2.2	6.7
Q1-2023		3.6	1.3	6.0
Q2-2019	More White Non-Hsipanic patients	-0.1	-3.3	3.2
Q3-2019		0.0	-3.4	3.2
Q4-2019		-0.2	-3.3	3.1
Q1-2020		-0.5	-3.7	2.7
Q2-2020		-2.4	-5.8	0.9
Q3-2020		-1.0	-4.1	2.3
Q4-2020		-2.7	-5.9	0.6
Q1-2021		-2.5	-5.7	0.7
Q2-2021		-2.5	-5.5	0.8
Q3-2021		-2.0	-5.2	1.3
Q4-2021		-2.1	-5.4	1.1
Q1-2022		-2.6	-5.9	0.6
Q2-2022		-2.1	-5.2	1.2
Q3-2022		-2.1	-5.5	1.0
Q4-2022		-2.9	-6.1	0.3
Q1-2023		-2.1	-5.1	1.2
Rurality of 3-digit ZIP code where the modal patient resides
Q2-2019	More rural	0.1	-3.1	3.4
Q3-2019		0.1	-3.1	3.3
Q4-2019		0.0	-3.2	3.2
Q1-2020		-0.4	-3.7	2.7
Q2-2020		-1.5	-4.8	1.8
Q3-2020		-2.3	-5.5	1.1
Q4-2020		-2.7	-6.0	0.5
Q1-2021		-2.9	-6.2	0.4
Q2-2021		-1.5	-4.7	1.8
Q3-2021		-1.6	-4.7	1.6
Q4-2021		-1.5	-4.7	1.7
Q1-2022		-2.8	-5.9	0.5
Q2-2022		-2.8	-5.9	0.5
Q3-2022		-2.3	-5.5	1.0
Q4-2022		-3.7	-6.9	-0.6
Q1-2023		-3.5	-6.7	-0.3
Q2-2019	More urban	0.0	-2.2	2.1
Q3-2019		0.0	2.3	1.6
Q4-2019		0.1	-2.3	2.2
Q1-2020		0.9	2.2	3.1
Q2-2020		5.5	-2.2	7.9
Q3-2020		3.6	-1.4	5.9
Q4-2020		3.8	3.2	6.3
Q1-2021		4.0	1.4	6.4
Q2-2021		2.0	1.7	4.3
Q3-2021		1.9	1.7	4.2
Q4-2021		1.9	-0.3	4.2
Q1-2022		3.1	-0.2	5.4
Q2-2022		3.2	-0.2	5.4
Q3-2022		3.1	0.9	5.4
Q4-2022		4.4	0.8	6.4
Q1-2023		3.9	1.1	6.1
Size of the health system
Q2-2019	Larger network	0.0	-2.0	2.1
Q3-2019		0.0	-2.2	2.2
Q4-2019		0.0	-2.2	2.3
Q1-2020		0.2	-2.1	2.4
Q2-2020		-0.5	-2.8	1.6
Q3-2020		-0.5	-2.8	1.6
Q4-2020		0.1	-2.1	2.3
Q1-2021		0.4	-1.8	2.6
Q2-2021		-0.2	-2.3	2.1
Q3-2021		-0.2	-2.2	2.0
Q4-2021		0.2	-2.1	2.3
Q1-2022		0.1	-2.1	2.3
Q2-2022		1.2	-0.9	3.4
Q3-2022		1.2	-1.0	3.3
Q4-2022		1.5	-0.7	3.8
Q1-2023		1.3	-0.9	3.5
Q2-2019	Smaller Network	0.1	-3.0	3.3
Q3-2019		0.1	-3.0	3.2
Q4-2019		-0.2	-3.3	3.1
Q1-2020		1.3	-1.8	4.5
Q2-2020		14.5	11.4	17.8
Q3-2020		9.0	5.9	12.2
Q4-2020		7.2	4.1	10.2
Q1-2021		6.8	3.7	9.9
Q2-2021		4.7	1.6	7.8
Q3-2021		4.1	0.9	7.2
Q4-2021		3.7	0.5	6.8
Q1-2022		4.8	1.4	7.8
Q2-2022		2.5	-0.4	5.8
Q3-2022		3.3	0.2	6.5
Q4-2022		3.3	0.2	6.4
Q1-2023		2.9	-0.3	6.1
Mandate propensity of the network's state
Q2-2019	Fewer pandemic mandates	0.2	-2.9	3.0
Q3-2019		0.0	-2.8	2.9
Q4-2019		0.0	-2.8	2.9
Q1-2020		0.4	-2.4	3.3
Q2-2020		0.3	-2.6	3.2
Q3-2020		-0.9	-3.7	2.2
Q4-2020		-1.2	-3.9	1.7
Q1-2021		-0.9	-3.8	2.1
Q2-2021		-0.7	-3.5	2.1
Q3-2021		-0.8	-3.8	2.0
Q4-2021		-0.8	-3.7	2.1
Q1-2022		-0.9	-3.8	2.0
Q2-2022		-0.4	-3.3	2.5
Q3-2022		0.2	-2.5	3.1
Q4-2022		0.4	-2.5	3.3
Q1-2023		0.5	-2.3	3.4
Q2-2019	More pandemic mandates	-0.2	-3.7	3.2
Q3-2019		-0.1	-3.5	3.3
Q4-2019		0.0	-3.5	3.5
Q1-2020		0.5	-3.0	4.0
Q2-2020		9.5	5.8	13.0
Q3-2020		7.8	4.3	11.3
Q4-2020		7.6	4.0	11.1
Q1-2021		6.4	3.1	10.0
Q2-2021		4.2	0.8	7.7
Q3-2021		4.2	0.8	7.7
Q4-2021		4.3	0.9	7.7
Q1-2022		5.1	1.6	8.6
Q2-2022		4.6	1.2	8.1
Q3-2022		4.1	0.7	7.6
Q4-2022		4.5	1.0	8.1
Q1-2023		3.9	0.2	7.4
