# Supplementary material for: Disparities in telemedicine use and payment policies in the United States between 2019 and 2023
Source: Commun Med (Lond). 2025 Feb 26;5:52. doi: 10.1038/s43856-025-00757-2 (PMC11865567; doi:10.1038/s43856-025-00757-2)
Supplement: Supplementary file 6 — Supplementary Data 3 [file 43856_2025_757_MOESM6_ESM.xlsx]

## Sheet: Figure 1 data
	Overall	AAPI	AI/AN	Black	Hispanic	White	More rural	More urban	Larger network	Smaller network	Fewer mandates	More mandates
2024-01-19	0.04	0.06	1.68	0.04	0.01	0.04	0.03	0.03	0.06	0.03	0.04	0.04
2024-02-19	0.03	0.07	1.54	0.04	0.02	0.03	0.03	0.03	0.06	0.02	0.04	0.04
2024-03-19	0.03	0.04	0.93	0.03	0.01	0.04	0.04	0.03	0.06	0.04	0.03	0.04
2024-04-19	0.03	0.05	0.46	0.02	0.03	0.03	0.03	0.03	0.05	0.04	0.04	0.04
2024-05-19	0.04	0.06	0.49	0.02	0.02	0.03	0.04	0.04	0.05	0.03	0.03	0.04
2024-06-19	0.03	0.04	0.15	0.02	0.01	0.04	0.04	0.04	0.04	0.04	0.03	0.03
2024-07-19	0.04	0.03	0.08	0.03	0.03	0.03	0.03	0.04	0.05	0.03	0.04	0.3
2024-08-19	0.02	0.05	0.07	0.02	0.01	0.02	0.03	0.02	0.06	0.05	0.04	0.5
2024-09-19	0.03	0.06	0.06	0.03	0.02	0.04	0.02	0.04	0.05	0.03	0.03	0.04
2024-10-19	0.03	0.03	0.08	0.02	0.04	0.03	0.03	0.03	0.06	0.04	0.02	0.03
2024-11-19	0.04	0.04	0.09	0.04	0.03	0.04	0.04	0.04	0.05	0.02	0.04	0.04
2024-12-19	0.11	0.24	0.07	0.09	0.09	0.1	0.09	0.12	0.12	0.08	0.1	0.11
2024-01-20	0.35	0.63	0.08	1.01	1.01	0.39	0.25	0.55	0.45	0.24	0.37	0.35
2024-02-20	8.42	8.66	4.89	5.94	4.9	8.66	5.87	8.75	8.6	8.32	8.56	8.14
2024-03-20	13.33	15.34	9.32	10.95	10.95	13.57	11.44	15.86	13.5	13.19	12.89	14.19
2024-04-20	24.91	36.72	17.22	21.43	22.3	25.53	16.34	30.2	25.34	22.34	22.56	26.23
2024-05-20	16.37	23.39	15.4	18.78	17.46	16.09	7.4	20.72	17.73	15.34	10.65	17.78
2024-06-20	10.33	17.41	11.14	11.01	12.43	10.19	5.12	13.91	10.74	9.3	8.12	12.99
2024-07-20	9.05	14.7	8.21	9.1	12.83	9.02	4.85	11.99	8.86	9.45	7.42	11.24
2024-08-20	7.8	13.18	6.76	7.87	10.44	7.65	4.35	9.15	8.34	8.57	6.66	9.16
2024-09-20	7.1	10.12	6.18	7.43	8.92	7.03	4.26	8.39	7.5	7.44	5.17	8.15
2024-10-20	8.9	12.1	7.12	8.54	10.43	9	5.97	9.56	7.32	6.68	5.57	10.17
2024-11-20	10.78	14.62	9.01	9.71	13.05	10.43	6.92	13.12	11.47	9.97	7.49	13.37
2024-12-20	9.4	13.56	9.54	8.3	12.14	9.36	6.22	11.85	10.01	9.37	6.52	12.22
2024-01-21	8.36	11.56	7.13	7.92	10.58	9.07	5.57	10.7	8.4	8.37	5.87	11.34
2024-02-21	6.66	9.45	6.45	6.54	8.3	6.18	4.59	8.76	6.74	6.19	5.11	10.04
2024-03-21	6.17	9.12	5.58	5.44	6.85	5.24	3.47	8.23	6.64	5.78	4.02	8.32
2024-04-21	5.3	8.25	5.3	5.15	6.53	4.95	3.31	7.12	5.97	4.64	3.23	6.84
2024-05-21	4.93	7.56	4.29	5.34	6.02	4.42	2.52	6.24	5.55	4.11	3.18	6.38
2024-06-21	4.57	6.45	4.51	4.14	5.4	3.94	2.59	5.72	5.29	3.88	2.78	5.67
2024-07-21	4.28	6.17	4.78	4.59	6.51	4.1	2.67	5.12	4.47	3.54	2.55	5.03
2024-08-21	4.58	6.14	4.89	4.92	6.98	4.44	2.86	5.87	4.8	4.5	3.03	5.45
2024-09-21	4.94	6.02	4.34	4.56	5.87	4.11	2.94	6.17	5.01	4.52	3.14	5.99
2024-10-21	4.35	6.15	4.1	4.84	5.67	5.1	2.53	5.68	4.82	3.64	2.71	5.43
2024-11-21	4.73	7.09	4.89	5.89	6.23	5.78	2.67	5.84	4.89	3.94	2.65	5.79
2024-12-21	5.68	7.52	5.34	5.45	7.41	5.46	3.08	6.32	5.81	5.12	3.04	7.65
2024-01-22	7.5	10.23	6.45	6.45	9.23	7.23	4.71	8.92	7.59	6.59	3.98	9.2
2024-02-22	4.65	7.26	4.43	4.45	6.2	4.16	3.25	6.02	5.42	4.33	3.02	5.9
2024-03-22	4.3	7.02	4.07	4.33	6.04	4.29	2.44	5.31	4.47	3.42	2.67	5.21
2024-04-22	4.8	6.94	4.09	4.5	5.98	4.38	2.1	5.12	4.9	3.53	2.52	5.08
2024-05-22	4.33	6.54	4.11	4.38	5.67	4.3	2.05	5.57	4.6	3.98	2.6	5.54
2024-06-22	4.4	6.23	4.14	4.34	5.5	4.29	2.43	5.14	4.6	4.33	2.59	5.2
2024-07-22	4.13	6.16	4.12	4.22	5.52	4.1	2.01	5.66	4.41	4.01	2.54	5.31
2024-08-22	3.85	6.19	4.11	3.87	5.47	3.84	2.04	5.14	4.22	3.23	2.5	5.2
2024-09-22	3.99	6.08	4.32	4.01	5.35	3.98	2.07	4.99	4.14	2.65	2.34	5.02
2024-10-22	4.23	6.13	4.55	4.04	5.75	4.21	1.88	4.89	4.26	3.01	2.49	5.32
2024-11-22	4.9	7.01	4.87	4.67	6.02	4.55	1.93	5.96	4.97	4.06	2.97	6.11
2024-12-22	4.41	6.3	4.67	4.4	5.65	4.39	2.01	5.53	4.67	3.87	2.46	5.69
2024-01-23	4.3	6.02	4.01	4.65	5.54	3.78	1.98	5.34	4.4	3.54	2.4	5.43
2024-02-23	4.11	5.65	4.12	4.78	5.43	4.03	1.97	5.1	4.11	2.97	2.3	5.13
2024-03-23	4.03	5.32	3.87	4.68	5.24	4.03	1.91	4.71	4.08	2.51	2	5.09

## Sheet: Figure 2 data
Cause Name	Cumulative Sum	Value	Date	Visit Type	Plot
Unassigned	17.49	17.49	2019-02-01	In-person	2a
Treatment of hypertension	22.98	5.49	2019-02-01	In-person	2a
Well visits	32.59	9.62	2019-02-01	In-person	2a
Treatment of hyperlipidemia	34.24	1.64	2019-02-01	In-person	2a
Treatment of obesity	34.99	0.75	2019-02-01	In-person	2a
Tobacco intervention	35.28	0.29	2019-02-01	In-person	2a
Injuries	38.34	3.06	2019-02-01	In-person	2a
Mental disorders	42.73	4.39	2019-02-01	In-person	2a
Musculoskeletal disorders	51.94	9.22	2019-02-01	In-person	2a
Chronic respiratory diseases	57.09	5.15	2019-02-01	In-person	2a
Diabetes	61.28	4.19	2019-02-01	In-person	2a
Neurological disorders	63.97	2.69	2019-02-01	In-person	2a
Cardiovascular diseases	67.72	3.75	2019-02-01	In-person	2a
Skin and subcutaneous diseases	68.93	1.21	2019-02-01	In-person	2a
Digestive diseases	70.77	1.84	2019-02-01	In-person	2a
Sense organ diseases	72.44	1.67	2019-02-01	In-person	2a
Endocrine, metabolic, blood, and immune disorders	75.17	2.73	2019-02-01	In-person	2a
Gynecological diseases	76.5	1.33	2019-02-01	In-person	2a
Neoplasms	78.43	1.93	2019-02-01	In-person	2a
Urinary diseases and male infertility	79.71	1.28	2019-02-01	In-person	2a
Oral disorders	82	2.29	2019-02-01	In-person	2a
Kidney diseases	84.53	2.52	2019-02-01	In-person	2a
Substance use disorders	85.75	1.22	2019-02-01	In-person	2a
Hemoglobinopathies and hemolytic anemias	86.23	0.48	2019-02-01	In-person	2a
Congenital birth defects	86.83	0.61	2019-02-01	In-person	2a
COVID-19	87.36	0.53	2019-02-01	In-person	2a
Respiratory infections and tuberculosis	96.02	8.66	2019-02-01	In-person	2a
Maternal disorders	97.31	1.3	2019-02-01	In-person	2a
Nutritional deficiencies	98.85	1.54	2019-02-01	In-person	2a
Non-respiratory infectious diseases	99.98	1.12	2019-02-01	In-person	2a
Neonatal disorders	100	0.02	2019-02-01	In-person	2a
Unassigned	17.93	17.93	2019-03-01	In-person	2a
Treatment of hypertension	23.26	5.33	2019-03-01	In-person	2a
Well visits	32.64	9.38	2019-03-01	In-person	2a
Treatment of hyperlipidemia	34	1.36	2019-03-01	In-person	2a
Treatment of obesity	34.86	0.86	2019-03-01	In-person	2a
Tobacco intervention	35.17	0.31	2019-03-01	In-person	2a
Injuries	38.43	3.26	2019-03-01	In-person	2a
Mental disorders	42.95	4.52	2019-03-01	In-person	2a
Musculoskeletal disorders	51.98	9.04	2019-03-01	In-person	2a
Chronic respiratory diseases	56.97	4.99	2019-03-01	In-person	2a
Diabetes	61.56	4.59	2019-03-01	In-person	2a
Neurological disorders	63.65	2.09	2019-03-01	In-person	2a
Cardiovascular diseases	68.17	4.52	2019-03-01	In-person	2a
Skin and subcutaneous diseases	71.13	2.97	2019-03-01	In-person	2a
Digestive diseases	73.42	2.29	2019-03-01	In-person	2a
Sense organ diseases	75.3	1.88	2019-03-01	In-person	2a
Endocrine, metabolic, blood, and immune disorders	76.98	1.68	2019-03-01	In-person	2a
Gynecological diseases	78.94	1.95	2019-03-01	In-person	2a
Neoplasms	81.37	2.44	2019-03-01	In-person	2a
Urinary diseases and male infertility	82.97	1.59	2019-03-01	In-person	2a
Oral disorders	84.63	1.66	2019-03-01	In-person	2a
Kidney diseases	86.05	1.42	2019-03-01	In-person	2a
Substance use disorders	86.93	0.88	2019-03-01	In-person	2a
Hemoglobinopathies and hemolytic anemias	87.47	0.54	2019-03-01	In-person	2a
Congenital birth defects	88.01	0.54	2019-03-01	In-person	2a
COVID-19	88.39	0.37	2019-03-01	In-person	2a
Respiratory infections and tuberculosis	95.99	7.6	2019-03-01	In-person	2a
Maternal disorders	97.48	1.5	2019-03-01	In-person	2a
Nutritional deficiencies	98.56	1.08	2019-03-01	In-person	2a
Non-respiratory infectious diseases	99.86	1.3	2019-03-01	In-person	2a
Neonatal disorders	100	0.14	2019-03-01	In-person	2a
Unassigned	17.46	17.46	2019-04-01	In-person	2a
Treatment of hypertension	22.92	5.46	2019-04-01	In-person	2a
Well visits	32.5	9.57	2019-04-01	In-person	2a
Treatment of hyperlipidemia	33.79	1.29	2019-04-01	In-person	2a
Treatment of obesity	34.88	1.09	2019-04-01	In-person	2a
Tobacco intervention	35.06	0.18	2019-04-01	In-person	2a
Injuries	39.04	3.98	2019-04-01	In-person	2a
Mental disorders	43.22	4.18	2019-04-01	In-person	2a
Musculoskeletal disorders	52.66	9.44	2019-04-01	In-person	2a
Chronic respiratory diseases	57.58	4.92	2019-04-01	In-person	2a
Diabetes	62.23	4.65	2019-04-01	In-person	2a
Neurological disorders	64.86	2.63	2019-04-01	In-person	2a
Cardiovascular diseases	69.31	4.45	2019-04-01	In-person	2a
Skin and subcutaneous diseases	72.48	3.17	2019-04-01	In-person	2a
Digestive diseases	75.18	2.7	2019-04-01	In-person	2a
Sense organ diseases	77.88	2.7	2019-04-01	In-person	2a
Endocrine, metabolic, blood, and immune disorders	79.97	2.09	2019-04-01	In-person	2a
Gynecological diseases	80.64	0.67	2019-04-01	In-person	2a
Neoplasms	82.53	1.89	2019-04-01	In-person	2a
Urinary diseases and male infertility	84.62	2.09	2019-04-01	In-person	2a
Oral disorders	86.3	1.69	2019-04-01	In-person	2a
Kidney diseases	87.46	1.15	2019-04-01	In-person	2a
Substance use disorders	88.33	0.87	2019-04-01	In-person	2a
Hemoglobinopathies and hemolytic anemias	89.39	1.06	2019-04-01	In-person	2a
Congenital birth defects	90.22	0.83	2019-04-01	In-person	2a
COVID-19	90.35	0.13	2019-04-01	In-person	2a
Respiratory infections and tuberculosis	95.74	5.39	2019-04-01	In-person	2a
Maternal disorders	97.23	1.48	2019-04-01	In-person	2a
Nutritional deficiencies	98.51	1.28	2019-04-01	In-person	2a
Non-respiratory infectious diseases	99.59	1.08	2019-04-01	In-person	2a
Neonatal disorders	100	0.41	2019-04-01	In-person	2a
Unassigned	16.24	16.24	2019-05-01	In-person	2a
Treatment of hypertension	21.91	5.66	2019-05-01	In-person	2a
Well visits	32.09	10.18	2019-05-01	In-person	2a
Treatment of hyperlipidemia	33.3	1.21	2019-05-01	In-person	2a
Treatment of obesity	34.32	1.02	2019-05-01	In-person	2a
Tobacco intervention	34.45	0.13	2019-05-01	In-person	2a
Injuries	38.56	4.11	2019-05-01	In-person	2a
Mental disorders	42.47	3.91	2019-05-01	In-person	2a
Musculoskeletal disorders	52.93	10.45	2019-05-01	In-person	2a
Chronic respiratory diseases	57.65	4.72	2019-05-01	In-person	2a
Diabetes	61.96	4.32	2019-05-01	In-person	2a
Neurological disorders	65.06	3.1	2019-05-01	In-person	2a
Cardiovascular diseases	68.91	3.84	2019-05-01	In-person	2a
Skin and subcutaneous diseases	72.08	3.17	2019-05-01	In-person	2a
Digestive diseases	74.91	2.83	2019-05-01	In-person	2a
Sense organ diseases	78.01	3.1	2019-05-01	In-person	2a
Endocrine, metabolic, blood, and immune disorders	80.3	2.29	2019-05-01	In-person	2a
Gynecological diseases	80.98	0.67	2019-05-01	In-person	2a
Neoplasms	82.66	1.69	2019-05-01	In-person	2a
Urinary diseases and male infertility	84.82	2.16	2019-05-01	In-person	2a
Oral disorders	86.91	2.09	2019-05-01	In-person	2a
Kidney diseases	88.53	1.62	2019-05-01	In-person	2a
Substance use disorders	89.88	1.35	2019-05-01	In-person	2a
Hemoglobinopathies and hemolytic anemias	90.35	0.47	2019-05-01	In-person	2a
Congenital birth defects	90.75	0.4	2019-05-01	In-person	2a
COVID-19	90.92	0.16	2019-05-01	In-person	2a
Respiratory infections and tuberculosis	95.81	4.9	2019-05-01	In-person	2a
Maternal disorders	97.29	1.48	2019-05-01	In-person	2a
Nutritional deficiencies	98.31	1.01	2019-05-01	In-person	2a
Non-respiratory infectious diseases	99.64	1.34	2019-05-01	In-person	2a
Neonatal disorders	100	0.36	2019-05-01	In-person	2a
Unassigned	16.58	16.58	2019-06-01	In-person	2a
Treatment of hypertension	22.31	5.73	2019-06-01	In-person	2a
Well visits	32.36	10.05	2019-06-01	In-person	2a
Treatment of hyperlipidemia	34.34	1.98	2019-06-01	In-person	2a
Treatment of obesity	35.19	0.86	2019-06-01	In-person	2a
Tobacco intervention	35.39	0.2	2019-06-01	In-person	2a
Injuries	39.04	3.65	2019-06-01	In-person	2a
Mental disorders	43.28	4.25	2019-06-01	In-person	2a
Musculoskeletal disorders	57.78	14.5	2019-06-01	In-person	2a
Chronic respiratory diseases	62.03	4.25	2019-06-01	In-person	2a
Diabetes	65.2	3.17	2019-06-01	In-person	2a
Neurological disorders	69.72	4.52	2019-06-01	In-person	2a
Cardiovascular diseases	72.95	3.24	2019-06-01	In-person	2a
Skin and subcutaneous diseases	74.44	1.48	2019-06-01	In-person	2a
Digestive diseases	76.26	1.82	2019-06-01	In-person	2a
Sense organ diseases	77.88	1.62	2019-06-01	In-person	2a
Endocrine, metabolic, blood, and immune disorders	79.22	1.35	2019-06-01	In-person	2a
Gynecological diseases	81.31	2.09	2019-06-01	In-person	2a
Neoplasms	82.66	1.35	2019-06-01	In-person	2a
Urinary diseases and male infertility	84.35	1.69	2019-06-01	In-person	2a
Oral disorders	86.1	1.75	2019-06-01	In-person	2a
Kidney diseases	88.06	1.96	2019-06-01	In-person	2a
Substance use disorders	90.08	2.02	2019-06-01	In-person	2a
Hemoglobinopathies and hemolytic anemias	90.89	0.81	2019-06-01	In-person	2a
Congenital birth defects	91.7	0.81	2019-06-01	In-person	2a
COVID-19	91.77	0.07	2019-06-01	In-person	2a
Respiratory infections and tuberculosis	95.68	3.91	2019-06-01	In-person	2a
Maternal disorders	97.23	1.55	2019-06-01	In-person	2a
Nutritional deficiencies	98.51	1.28	2019-06-01	In-person	2a
Non-respiratory infectious diseases	99.86	1.35	2019-06-01	In-person	2a
Neonatal disorders	100	0.14	2019-06-01	In-person	2a
Unassigned	16.51	16.51	2019-07-01	In-person	2a
Treatment of hypertension	22.31	5.8	2019-07-01	In-person	2a
Well visits	33.24	10.92	2019-07-01	In-person	2a
Treatment of hyperlipidemia	34.92	1.69	2019-07-01	In-person	2a
Treatment of obesity	36.2	1.28	2019-07-01	In-person	2a
Tobacco intervention	36.34	0.13	2019-07-01	In-person	2a
Injuries	40.05	3.71	2019-07-01	In-person	2a
Mental disorders	44.16	4.11	2019-07-01	In-person	2a
Musculoskeletal disorders	54.41	10.25	2019-07-01	In-person	2a
Chronic respiratory diseases	58.25	3.84	2019-07-01	In-person	2a
Diabetes	63.31	5.06	2019-07-01	In-person	2a
Neurological disorders	66.01	2.7	2019-07-01	In-person	2a
Cardiovascular diseases	70.46	4.45	2019-07-01	In-person	2a
Skin and subcutaneous diseases	72.95	2.49	2019-07-01	In-person	2a
Digestive diseases	75.04	2.09	2019-07-01	In-person	2a
Sense organ diseases	76.66	1.62	2019-07-01	In-person	2a
Endocrine, metabolic, blood, and immune disorders	79.43	2.76	2019-07-01	In-person	2a
Gynecological diseases	81.79	2.36	2019-07-01	In-person	2a
Neoplasms	83.94	2.16	2019-07-01	In-person	2a
Urinary diseases and male infertility	85.09	1.15	2019-07-01	In-person	2a
Oral disorders	86.71	1.62	2019-07-01	In-person	2a
Kidney diseases	87.85	1.15	2019-07-01	In-person	2a
Substance use disorders	89.47	1.62	2019-07-01	In-person	2a
Hemoglobinopathies and hemolytic anemias	91.81	2.34	2019-07-01	In-person	2a
Congenital birth defects	92.7	0.88	2019-07-01	In-person	2a
COVID-19	92.88	0.19	2019-07-01	In-person	2a
Respiratory infections and tuberculosis	95.47	2.59	2019-07-01	In-person	2a
Maternal disorders	97.01	1.54	2019-07-01	In-person	2a
Nutritional deficiencies	98.47	1.46	2019-07-01	In-person	2a
Non-respiratory infectious diseases	99.76	1.29	2019-07-01	In-person	2a
Neonatal disorders	100	0.24	2019-07-01	In-person	2a
Unassigned	16.34	16.34	2019-08-01	In-person	2a
Treatment of hypertension	21.84	5.5	2019-08-01	In-person	2a
Well visits	33.74	11.89	2019-08-01	In-person	2a
Treatment of hyperlipidemia	35.52	1.78	2019-08-01	In-person	2a
Treatment of obesity	36.49	0.97	2019-08-01	In-person	2a
Tobacco intervention	36.49	0	2019-08-01	In-person	2a
Injuries	40.21	3.72	2019-08-01	In-person	2a
Mental disorders	44.58	4.37	2019-08-01	In-person	2a
Musculoskeletal disorders	54.85	10.28	2019-08-01	In-person	2a
Chronic respiratory diseases	58.5	3.64	2019-08-01	In-person	2a
Diabetes	63.43	4.94	2019-08-01	In-person	2a
Neurological disorders	66.51	3.07	2019-08-01	In-person	2a
Cardiovascular diseases	68.53	2.02	2019-08-01	In-person	2a
Skin and subcutaneous diseases	70.23	1.7	2019-08-01	In-person	2a
Digestive diseases	73.87	3.64	2019-08-01	In-person	2a
Sense organ diseases	76.54	2.67	2019-08-01	In-person	2a
Endocrine, metabolic, blood, and immune disorders	79.7	3.16	2019-08-01	In-person	2a
Gynecological diseases	82.2	2.51	2019-08-01	In-person	2a
Neoplasms	84.07	1.86	2019-08-01	In-person	2a
Urinary diseases and male infertility	85.44	1.38	2019-08-01	In-person	2a
Oral disorders	86.82	1.38	2019-08-01	In-person	2a
Kidney diseases	88.6	1.78	2019-08-01	In-person	2a
Substance use disorders	90.34	1.75	2019-08-01	In-person	2a
Hemoglobinopathies and hemolytic anemias	91.75	1.41	2019-08-01	In-person	2a
Congenital birth defects	92.54	0.78	2019-08-01	In-person	2a
COVID-19	92.76	0.22	2019-08-01	In-person	2a
Respiratory infections and tuberculosis	96.04	3.28	2019-08-01	In-person	2a
Maternal disorders	97.47	1.43	2019-08-01	In-person	2a
Nutritional deficiencies	98.7	1.23	2019-08-01	In-person	2a
Non-respiratory infectious diseases	99.77	1.07	2019-08-01	In-person	2a
Neonatal disorders	100	0.23	2019-08-01	In-person	2a
Unassigned	15.85	15.85	2019-09-01	In-person	2a
Treatment of hypertension	20.95	5.1	2019-09-01	In-person	2a
Well visits	34.38	13.43	2019-09-01	In-person	2a
Treatment of hyperlipidemia	35.84	1.46	2019-09-01	In-person	2a
Treatment of obesity	36.73	0.89	2019-09-01	In-person	2a
Tobacco intervention	36.88	0.15	2019-09-01	In-person	2a
Injuries	41.1	4.22	2019-09-01	In-person	2a
Mental disorders	45.23	4.13	2019-09-01	In-person	2a
Musculoskeletal disorders	54.94	9.71	2019-09-01	In-person	2a
Chronic respiratory diseases	58.82	3.88	2019-09-01	In-person	2a
Diabetes	61.65	2.83	2019-09-01	In-person	2a
Neurological disorders	63.84	2.18	2019-09-01	In-person	2a
Cardiovascular diseases	66.26	2.43	2019-09-01	In-person	2a
Skin and subcutaneous diseases	69.66	3.4	2019-09-01	In-person	2a
Digestive diseases	73.14	3.48	2019-09-01	In-person	2a
Sense organ diseases	74.44	1.29	2019-09-01	In-person	2a
Endocrine, metabolic, blood, and immune disorders	76.22	1.78	2019-09-01	In-person	2a
Gynecological diseases	78.72	2.51	2019-09-01	In-person	2a
Neoplasms	80.99	2.27	2019-09-01	In-person	2a
Urinary diseases and male infertility	82.93	1.94	2019-09-01	In-person	2a
Oral disorders	85.28	2.35	2019-09-01	In-person	2a
Kidney diseases	87.01	1.74	2019-09-01	In-person	2a
Substance use disorders	88.49	1.48	2019-09-01	In-person	2a
Hemoglobinopathies and hemolytic anemias	90.34	1.84	2019-09-01	In-person	2a
Congenital birth defects	91.1	0.76	2019-09-01	In-person	2a
COVID-19	91.27	0.17	2019-09-01	In-person	2a
Respiratory infections and tuberculosis	95.39	4.13	2019-09-01	In-person	2a
Maternal disorders	97.09	1.7	2019-09-01	In-person	2a
Nutritional deficiencies	98.55	1.46	2019-09-01	In-person	2a
Non-respiratory infectious diseases	99.84	1.29	2019-09-01	In-person	2a
Neonatal disorders	100	0.16	2019-09-01	In-person	2a
Unassigned	14.56	14.56	2019-10-01	In-person	2a
Treatment of hypertension	19.33	4.77	2019-10-01	In-person	2a
Well visits	38.67	19.34	2019-10-01	In-person	2a
Treatment of hyperlipidemia	39.72	1.05	2019-10-01	In-person	2a
Treatment of obesity	40.86	1.13	2019-10-01	In-person	2a
Tobacco intervention	41.05	0.19	2019-10-01	In-person	2a
Injuries	45.23	4.18	2019-10-01	In-person	2a
Mental disorders	49.68	4.45	2019-10-01	In-person	2a
Musculoskeletal disorders	58.9	9.22	2019-10-01	In-person	2a
Chronic respiratory diseases	62.14	3.24	2019-10-01	In-person	2a
Diabetes	65.29	3.16	2019-10-01	In-person	2a
Neurological disorders	66.67	1.38	2019-10-01	In-person	2a
Cardiovascular diseases	68.77	2.1	2019-10-01	In-person	2a
Skin and subcutaneous diseases	72.74	3.96	2019-10-01	In-person	2a
Digestive diseases	75.41	2.67	2019-10-01	In-person	2a
Sense organ diseases	77.67	2.27	2019-10-01	In-person	2a
Endocrine, metabolic, blood, and immune disorders	80.02	2.35	2019-10-01	In-person	2a
Gynecological diseases	82.37	2.35	2019-10-01	In-person	2a
Neoplasms	83.66	1.29	2019-10-01	In-person	2a
Urinary diseases and male infertility	85.36	1.7	2019-10-01	In-person	2a
Oral disorders	86.9	1.54	2019-10-01	In-person	2a
Kidney diseases	88.68	1.78	2019-10-01	In-person	2a
Substance use disorders	90.3	1.62	2019-10-01	In-person	2a
Hemoglobinopathies and hemolytic anemias	91.02	0.73	2019-10-01	In-person	2a
Congenital birth defects	91.59	0.57	2019-10-01	In-person	2a
COVID-19	91.73	0.14	2019-10-01	In-person	2a
Respiratory infections and tuberculosis	95.96	4.23	2019-10-01	In-person	2a
Maternal disorders	97.58	1.62	2019-10-01	In-person	2a
Nutritional deficiencies	98.55	0.97	2019-10-01	In-person	2a
Non-respiratory infectious diseases	99.71	1.16	2019-10-01	In-person	2a
Neonatal disorders	100	0.29	2019-10-01	In-person	2a
Unassigned	15.37	15.37	2019-11-01	In-person	2a
Treatment of hypertension	20.63	5.26	2019-11-01	In-person	2a
Well visits	31.55	10.92	2019-11-01	In-person	2a
Treatment of hyperlipidemia	32.76	1.21	2019-11-01	In-person	2a
Treatment of obesity	33.74	0.97	2019-11-01	In-person	2a
Tobacco intervention	33.82	0.08	2019-11-01	In-person	2a
Injuries	37.38	3.56	2019-11-01	In-person	2a
Mental disorders	41.99	4.61	2019-11-01	In-person	2a
Musculoskeletal disorders	51.46	9.47	2019-11-01	In-person	2a
Chronic respiratory diseases	55.91	4.45	2019-11-01	In-person	2a
Diabetes	60.76	4.85	2019-11-01	In-person	2a
Neurological disorders	63.11	2.35	2019-11-01	In-person	2a
Cardiovascular diseases	64.73	1.62	2019-11-01	In-person	2a
Skin and subcutaneous diseases	67.07	2.35	2019-11-01	In-person	2a
Digestive diseases	69.9	2.83	2019-11-01	In-person	2a
Sense organ diseases	71.6	1.7	2019-11-01	In-person	2a
Endocrine, metabolic, blood, and immune disorders	73.22	1.62	2019-11-01	In-person	2a
Gynecological diseases	75.73	2.51	2019-11-01	In-person	2a
Neoplasms	77.51	1.78	2019-11-01	In-person	2a
Urinary diseases and male infertility	80.26	2.75	2019-11-01	In-person	2a
Oral disorders	81.96	1.7	2019-11-01	In-person	2a
Kidney diseases	84.07	2.1	2019-11-01	In-person	2a
Substance use disorders	85.44	1.38	2019-11-01	In-person	2a
Hemoglobinopathies and hemolytic anemias	86.57	1.13	2019-11-01	In-person	2a
Congenital birth defects	87.38	0.81	2019-11-01	In-person	2a
COVID-19	88.03	0.65	2019-11-01	In-person	2a
Respiratory infections and tuberculosis	95.72	7.69	2019-11-01	In-person	2a
Maternal disorders	97.09	1.38	2019-11-01	In-person	2a
Nutritional deficiencies	98.14	1.05	2019-11-01	In-person	2a
Non-respiratory infectious diseases	99.44	1.29	2019-11-01	In-person	2a
Neonatal disorders	100	0.56	2019-11-01	In-person	2a
Unassigned	15.37	15.37	2019-12-01	In-person	2a
Treatment of hypertension	20.55	5.18	2019-12-01	In-person	2a
Well visits	31.39	10.84	2019-12-01	In-person	2a
Treatment of hyperlipidemia	32.6	1.21	2019-12-01	In-person	2a
Treatment of obesity	33.66	1.05	2019-12-01	In-person	2a
Tobacco intervention	33.98	0.32	2019-12-01	In-person	2a
Injuries	37.38	3.4	2019-12-01	In-person	2a
Mental disorders	41.91	4.53	2019-12-01	In-person	2a
Musculoskeletal disorders	51.54	9.63	2019-12-01	In-person	2a
Chronic respiratory diseases	56.39	4.85	2019-12-01	In-person	2a
Diabetes	60.92	4.53	2019-12-01	In-person	2a
Neurological disorders	63.84	2.91	2019-12-01	In-person	2a
Cardiovascular diseases	67.4	3.56	2019-12-01	In-person	2a
Skin and subcutaneous diseases	70.15	2.75	2019-12-01	In-person	2a
Digestive diseases	71.77	1.62	2019-12-01	In-person	2a
Sense organ diseases	73.06	1.29	2019-12-01	In-person	2a
Endocrine, metabolic, blood, and immune disorders	75.25	2.18	2019-12-01	In-person	2a
Gynecological diseases	78.32	3.07	2019-12-01	In-person	2a
Neoplasms	80.02	1.7	2019-12-01	In-person	2a
Urinary diseases and male infertility	82.12	2.1	2019-12-01	In-person	2a
Oral disorders	83.74	1.62	2019-12-01	In-person	2a
Kidney diseases	85.04	1.29	2019-12-01	In-person	2a
Substance use disorders	85.93	0.89	2019-12-01	In-person	2a
Hemoglobinopathies and hemolytic anemias	86.9	0.97	2019-12-01	In-person	2a
Congenital birth defects	87.3	0.4	2019-12-01	In-person	2a
COVID-19	88.19	0.89	2019-12-01	In-person	2a
Respiratory infections and tuberculosis	95.64	7.44	2019-12-01	In-person	2a
Maternal disorders	97.09	1.46	2019-12-01	In-person	2a
Nutritional deficiencies	98.23	1.13	2019-12-01	In-person	2a
Non-respiratory infectious diseases	99.92	1.7	2019-12-01	In-person	2a
Neonatal disorders	100	0.08	2019-12-01	In-person	2a
Unassigned	16.46	16.46	2020-01-01	In-person	2a
Treatment of hypertension	21.92	5.46	2020-01-01	In-person	2a
Well visits	32.42	10.5	2020-01-01	In-person	2a
Treatment of hyperlipidemia	33.96	1.54	2020-01-01	In-person	2a
Treatment of obesity	34.94	0.98	2020-01-01	In-person	2a
Tobacco intervention	34.94	0	2020-01-01	In-person	2a
Injuries	38.44	3.5	2020-01-01	In-person	2a
Mental disorders	42.92	4.48	2020-01-01	In-person	2a
Musculoskeletal disorders	52.3	9.38	2020-01-01	In-person	2a
Chronic respiratory diseases	57.06	4.76	2020-01-01	In-person	2a
Diabetes	59.3	2.24	2020-01-01	In-person	2a
Neurological disorders	61.4	2.1	2020-01-01	In-person	2a
Cardiovascular diseases	62.81	1.4	2020-01-01	In-person	2a
Skin and subcutaneous diseases	64.35	1.54	2020-01-01	In-person	2a
Digestive diseases	67.85	3.5	2020-01-01	In-person	2a
Sense organ diseases	70.51	2.66	2020-01-01	In-person	2a
Endocrine, metabolic, blood, and immune disorders	73.73	3.22	2020-01-01	In-person	2a
Gynecological diseases	76.95	3.22	2020-01-01	In-person	2a
Neoplasms	78.91	1.96	2020-01-01	In-person	2a
Urinary diseases and male infertility	80.73	1.82	2020-01-01	In-person	2a
Oral disorders	82.83	2.1	2020-01-01	In-person	2a
Kidney diseases	84.37	1.54	2020-01-01	In-person	2a
Substance use disorders	85.49	1.12	2020-01-01	In-person	2a
Hemoglobinopathies and hemolytic anemias	86.47	0.98	2020-01-01	In-person	2a
Congenital birth defects	87.73	1.26	2020-01-01	In-person	2a
COVID-19	88.02	0.28	2020-01-01	In-person	2a
Respiratory infections and tuberculosis	96.28	8.26	2020-01-01	In-person	2a
Maternal disorders	97.82	1.54	2020-01-01	In-person	2a
Nutritional deficiencies	99.36	1.54	2020-01-01	In-person	2a
Non-respiratory infectious diseases	99.9	0.54	2020-01-01	In-person	2a
Neonatal disorders	100	0.1	2020-01-01	In-person	2a
Unassigned	16.48	16.48	2020-02-01	In-person	2a
Treatment of hypertension	21.8	5.32	2020-02-01	In-person	2a
Well visits	31.8	10	2020-02-01	In-person	2a
Treatment of hyperlipidemia	33.55	1.75	2020-02-01	In-person	2a
Treatment of obesity	34.13	0.58	2020-02-01	In-person	2a
Tobacco intervention	34.32	0.19	2020-02-01	In-person	2a
Injuries	37.44	3.11	2020-02-01	In-person	2a
Mental disorders	42.2	4.77	2020-02-01	In-person	2a
Musculoskeletal disorders	50.96	8.75	2020-02-01	In-person	2a
Chronic respiratory diseases	56.4	5.45	2020-02-01	In-person	2a
Diabetes	60.78	4.37	2020-02-01	In-person	2a
Neurological disorders	63.41	2.63	2020-02-01	In-person	2a
Cardiovascular diseases	67.49	4.08	2020-02-01	In-person	2a
Skin and subcutaneous diseases	70.5	3.02	2020-02-01	In-person	2a
Digestive diseases	71.67	1.17	2020-02-01	In-person	2a
Sense organ diseases	72.74	1.07	2020-02-01	In-person	2a
Endocrine, metabolic, blood, and immune disorders	75.66	2.92	2020-02-01	In-person	2a
Gynecological diseases	77.99	2.33	2020-02-01	In-person	2a
Neoplasms	79.35	1.36	2020-02-01	In-person	2a
Urinary diseases and male infertility	80.62	1.26	2020-02-01	In-person	2a
Oral disorders	82.46	1.85	2020-02-01	In-person	2a
Kidney diseases	84.22	1.75	2020-02-01	In-person	2a
Substance use disorders	85.58	1.36	2020-02-01	In-person	2a
Hemoglobinopathies and hemolytic anemias	86.55	0.97	2020-02-01	In-person	2a
Congenital birth defects	87.23	0.69	2020-02-01	In-person	2a
COVID-19	87.72	0.48	2020-02-01	In-person	2a
Respiratory infections and tuberculosis	95.98	8.26	2020-02-01	In-person	2a
Maternal disorders	97.63	1.65	2020-02-01	In-person	2a
Nutritional deficiencies	99.29	1.65	2020-02-01	In-person	2a
Non-respiratory infectious diseases	99.98	0.69	2020-02-01	In-person	2a
Neonatal disorders	100	0.02	2020-02-01	In-person	2a
Unassigned	15.87	15.87	2020-03-01	In-person	2a
Treatment of hypertension	21.9	6.03	2020-03-01	In-person	2a
Well visits	30.65	8.75	2020-03-01	In-person	2a
Treatment of hyperlipidemia	32.4	1.75	2020-03-01	In-person	2a
Treatment of obesity	33.08	0.68	2020-03-01	In-person	2a
Tobacco intervention	33.18	0.1	2020-03-01	In-person	2a
Injuries	36.39	3.21	2020-03-01	In-person	2a
Mental disorders	41.74	5.35	2020-03-01	In-person	2a
Musculoskeletal disorders	50.1	8.36	2020-03-01	In-person	2a
Chronic respiratory diseases	56.71	6.61	2020-03-01	In-person	2a
Diabetes	61.28	4.57	2020-03-01	In-person	2a
Neurological disorders	64.01	2.72	2020-03-01	In-person	2a
Cardiovascular diseases	67.99	3.99	2020-03-01	In-person	2a
Skin and subcutaneous diseases	71.5	3.5	2020-03-01	In-person	2a
Digestive diseases	72.95	1.46	2020-03-01	In-person	2a
Sense organ diseases	74.12	1.17	2020-03-01	In-person	2a
Endocrine, metabolic, blood, and immune disorders	76.26	2.14	2020-03-01	In-person	2a
Gynecological diseases	78.69	2.43	2020-03-01	In-person	2a
Neoplasms	80.05	1.36	2020-03-01	In-person	2a
Urinary diseases and male infertility	81.6	1.56	2020-03-01	In-person	2a
Oral disorders	82.67	1.07	2020-03-01	In-person	2a
Kidney diseases	84.42	1.75	2020-03-01	In-person	2a
Substance use disorders	85.59	1.17	2020-03-01	In-person	2a
Hemoglobinopathies and hemolytic anemias	86.76	1.17	2020-03-01	In-person	2a
Congenital birth defects	87.63	0.87	2020-03-01	In-person	2a
COVID-19	87.73	0.1	2020-03-01	In-person	2a
Respiratory infections and tuberculosis	95.8	8.07	2020-03-01	In-person	2a
Maternal disorders	97.65	1.85	2020-03-01	In-person	2a
Nutritional deficiencies	99.39	1.75	2020-03-01	In-person	2a
Non-respiratory infectious diseases	99.92	0.52	2020-03-01	In-person	2a
Neonatal disorders	100	0.08	2020-03-01	In-person	2a
Unassigned	15.21	15.21	2020-04-01	In-person	2a
Treatment of hypertension	22.41	7.2	2020-04-01	In-person	2a
Well visits	29.12	6.71	2020-04-01	In-person	2a
Treatment of hyperlipidemia	31.16	2.04	2020-04-01	In-person	2a
Treatment of obesity	31.65	0.49	2020-04-01	In-person	2a
Tobacco intervention	31.84	0.19	2020-04-01	In-person	2a
Injuries	34.66	2.82	2020-04-01	In-person	2a
Mental disorders	42.24	7.58	2020-04-01	In-person	2a
Musculoskeletal disorders	50.8	8.56	2020-04-01	In-person	2a
Chronic respiratory diseases	57.32	6.52	2020-04-01	In-person	2a
Diabetes	63.06	5.74	2020-04-01	In-person	2a
Neurological disorders	65.68	2.63	2020-04-01	In-person	2a
Cardiovascular diseases	67.82	2.14	2020-04-01	In-person	2a
Skin and subcutaneous diseases	71.13	3.31	2020-04-01	In-person	2a
Digestive diseases	74.43	3.31	2020-04-01	In-person	2a
Sense organ diseases	76.67	2.24	2020-04-01	In-person	2a
Endocrine, metabolic, blood, and immune disorders	77.74	1.07	2020-04-01	In-person	2a
Gynecological diseases	79.59	1.85	2020-04-01	In-person	2a
Neoplasms	81.92	2.33	2020-04-01	In-person	2a
Urinary diseases and male infertility	83.77	1.85	2020-04-01	In-person	2a
Oral disorders	86.01	2.24	2020-04-01	In-person	2a
Kidney diseases	87.95	1.94	2020-04-01	In-person	2a
Substance use disorders	89.51	1.56	2020-04-01	In-person	2a
Hemoglobinopathies and hemolytic anemias	90.29	0.78	2020-04-01	In-person	2a
Congenital birth defects	90.77	0.49	2020-04-01	In-person	2a
COVID-19	91.41	0.63	2020-04-01	In-person	2a
Respiratory infections and tuberculosis	94.66	3.25	2020-04-01	In-person	2a
Maternal disorders	96.9	2.24	2020-04-01	In-person	2a
Nutritional deficiencies	97.97	1.07	2020-04-01	In-person	2a
Non-respiratory infectious diseases	99.92	1.96	2020-04-01	In-person	2a
Neonatal disorders	100	0.08	2020-04-01	In-person	2a
Unassigned	15.82	15.82	2020-05-01	In-person	2a
Treatment of hypertension	22.82	7	2020-05-01	In-person	2a
Well visits	30.89	8.07	2020-05-01	In-person	2a
Treatment of hyperlipidemia	33.12	2.24	2020-05-01	In-person	2a
Treatment of obesity	33.51	0.39	2020-05-01	In-person	2a
Tobacco intervention	33.51	0	2020-05-01	In-person	2a
Injuries	36.82	3.31	2020-05-01	In-person	2a
Mental disorders	43.63	6.81	2020-05-01	In-person	2a
Musculoskeletal disorders	53.06	9.43	2020-05-01	In-person	2a
Chronic respiratory diseases	57.43	4.37	2020-05-01	In-person	2a
Diabetes	63.17	5.74	2020-05-01	In-person	2a
Neurological disorders	66.48	3.31	2020-05-01	In-person	2a
Cardiovascular diseases	71.24	4.77	2020-05-01	In-person	2a
Skin and subcutaneous diseases	72.7	1.46	2020-05-01	In-person	2a
Digestive diseases	75.23	2.53	2020-05-01	In-person	2a
Sense organ diseases	77.86	2.63	2020-05-01	In-person	2a
Endocrine, metabolic, blood, and immune disorders	80	2.14	2020-05-01	In-person	2a
Gynecological diseases	81.45	1.46	2020-05-01	In-person	2a
Neoplasms	82.82	1.36	2020-05-01	In-person	2a
Urinary diseases and male infertility	84.37	1.56	2020-05-01	In-person	2a
Oral disorders	86.8	2.43	2020-05-01	In-person	2a
Kidney diseases	88.85	2.04	2020-05-01	In-person	2a
Substance use disorders	90.21	1.36	2020-05-01	In-person	2a
Hemoglobinopathies and hemolytic anemias	91.57	1.36	2020-05-01	In-person	2a
Congenital birth defects	92.25	0.68	2020-05-01	In-person	2a
COVID-19	92.84	0.58	2020-05-01	In-person	2a
Respiratory infections and tuberculosis	94.39	1.55	2020-05-01	In-person	2a
Maternal disorders	96.24	1.85	2020-05-01	In-person	2a
Nutritional deficiencies	97.5	1.26	2020-05-01	In-person	2a
Non-respiratory infectious diseases	99.93	2.43	2020-05-01	In-person	2a
Neonatal disorders	100	0.07	2020-05-01	In-person	2a
Unassigned	16.22	16.22	2020-06-01	In-person	2a
Treatment of hypertension	22.93	6.71	2020-06-01	In-person	2a
Well visits	33.14	10.21	2020-06-01	In-person	2a
Treatment of hyperlipidemia	34.6	1.46	2020-06-01	In-person	2a
Treatment of obesity	35.48	0.88	2020-06-01	In-person	2a
Tobacco intervention	35.48	0	2020-06-01	In-person	2a
Injuries	39.17	3.69	2020-06-01	In-person	2a
Mental disorders	45.4	6.22	2020-06-01	In-person	2a
Musculoskeletal disorders	54.63	9.24	2020-06-01	In-person	2a
Chronic respiratory diseases	58.91	4.28	2020-06-01	In-person	2a
Diabetes	64.07	5.15	2020-06-01	In-person	2a
Neurological disorders	67.18	3.11	2020-06-01	In-person	2a
Cardiovascular diseases	71.46	4.28	2020-06-01	In-person	2a
Skin and subcutaneous diseases	73.89	2.43	2020-06-01	In-person	2a
Digestive diseases	75.06	1.17	2020-06-01	In-person	2a
Sense organ diseases	77.2	2.14	2020-06-01	In-person	2a
Endocrine, metabolic, blood, and immune disorders	80.79	3.6	2020-06-01	In-person	2a
Gynecological diseases	81.67	0.88	2020-06-01	In-person	2a
Neoplasms	82.93	1.26	2020-06-01	In-person	2a
Urinary diseases and male infertility	84.68	1.75	2020-06-01	In-person	2a
Oral disorders	87.21	2.53	2020-06-01	In-person	2a
Kidney diseases	89.25	2.04	2020-06-01	In-person	2a
Substance use disorders	90.91	1.65	2020-06-01	In-person	2a
Hemoglobinopathies and hemolytic anemias	92.17	1.27	2020-06-01	In-person	2a
Congenital birth defects	92.76	0.59	2020-06-01	In-person	2a
COVID-19	93.63	0.88	2020-06-01	In-person	2a
Respiratory infections and tuberculosis	94.9	1.26	2020-06-01	In-person	2a
Maternal disorders	96.36	1.46	2020-06-01	In-person	2a
Nutritional deficiencies	97.62	1.27	2020-06-01	In-person	2a
Non-respiratory infectious diseases	99.94	2.32	2020-06-01	In-person	2a
Neonatal disorders	100	0.06	2020-06-01	In-person	2a
Unassigned	16.83	16.83	2020-07-01	In-person	2a
Treatment of hypertension	22.47	5.64	2020-07-01	In-person	2a
Well visits	33.26	10.79	2020-07-01	In-person	2a
Treatment of hyperlipidemia	35.21	1.95	2020-07-01	In-person	2a
Treatment of obesity	35.99	0.78	2020-07-01	In-person	2a
Tobacco intervention	35.99	0	2020-07-01	In-person	2a
Injuries	40.07	4.08	2020-07-01	In-person	2a
Mental disorders	45.12	5.06	2020-07-01	In-person	2a
Musculoskeletal disorders	54.46	9.34	2020-07-01	In-person	2a
Chronic respiratory diseases	59.03	4.57	2020-07-01	In-person	2a
Diabetes	63.5	4.47	2020-07-01	In-person	2a
Neurological disorders	66.51	3.01	2020-07-01	In-person	2a
Cardiovascular diseases	69.14	2.62	2020-07-01	In-person	2a
Skin and subcutaneous diseases	70.21	1.07	2020-07-01	In-person	2a
Digestive diseases	72.93	2.72	2020-07-01	In-person	2a
Sense organ diseases	74.29	1.36	2020-07-01	In-person	2a
Endocrine, metabolic, blood, and immune disorders	75.75	1.46	2020-07-01	In-person	2a
Gynecological diseases	79.54	3.79	2020-07-01	In-person	2a
Neoplasms	81.88	2.33	2020-07-01	In-person	2a
Urinary diseases and male infertility	83.92	2.04	2020-07-01	In-person	2a
Oral disorders	85.87	1.95	2020-07-01	In-person	2a
Kidney diseases	87.71	1.85	2020-07-01	In-person	2a
Substance use disorders	89.27	1.56	2020-07-01	In-person	2a
Hemoglobinopathies and hemolytic anemias	90.82	1.56	2020-07-01	In-person	2a
Congenital birth defects	91.31	0.49	2020-07-01	In-person	2a
COVID-19	92.28	0.97	2020-07-01	In-person	2a
Respiratory infections and tuberculosis	93.94	1.66	2020-07-01	In-person	2a
Maternal disorders	95.3	1.37	2020-07-01	In-person	2a
Nutritional deficiencies	96.67	1.36	2020-07-01	In-person	2a
Non-respiratory infectious diseases	99.92	3.25	2020-07-01	In-person	2a
Neonatal disorders	100	0.08	2020-07-01	In-person	2a
Unassigned	16.65	16.65	2020-08-01	In-person	2a
Treatment of hypertension	22.49	5.83	2020-08-01	In-person	2a
Well visits	35.71	13.22	2020-08-01	In-person	2a
Treatment of hyperlipidemia	36.78	1.07	2020-08-01	In-person	2a
Treatment of obesity	36.98	0.2	2020-08-01	In-person	2a
Tobacco intervention	37.07	0.1	2020-08-01	In-person	2a
Injuries	41.35	4.28	2020-08-01	In-person	2a
Mental disorders	46.12	4.77	2020-08-01	In-person	2a
Musculoskeletal disorders	55.16	9.04	2020-08-01	In-person	2a
Chronic respiratory diseases	59.24	4.08	2020-08-01	In-person	2a
Diabetes	64.49	5.25	2020-08-01	In-person	2a
Neurological disorders	67.31	2.82	2020-08-01	In-person	2a
Cardiovascular diseases	70.91	3.6	2020-08-01	In-person	2a
Skin and subcutaneous diseases	74.31	3.4	2020-08-01	In-person	2a
Digestive diseases	75.48	1.17	2020-08-01	In-person	2a
Sense organ diseases	77.04	1.56	2020-08-01	In-person	2a
Endocrine, metabolic, blood, and immune disorders	80.05	3.01	2020-08-01	In-person	2a
Gynecological diseases	82.58	2.53	2020-08-01	In-person	2a
Neoplasms	84.43	1.85	2020-08-01	In-person	2a
Urinary diseases and male infertility	86.66	2.24	2020-08-01	In-person	2a
Oral disorders	88.71	2.04	2020-08-01	In-person	2a
Kidney diseases	89.78	1.07	2020-08-01	In-person	2a
Substance use disorders	90.94	1.17	2020-08-01	In-person	2a
Hemoglobinopathies and hemolytic anemias	91.73	0.79	2020-08-01	In-person	2a
Congenital birth defects	91.82	0.09	2020-08-01	In-person	2a
COVID-19	93.09	1.27	2020-08-01	In-person	2a
Respiratory infections and tuberculosis	94.94	1.85	2020-08-01	In-person	2a
Maternal disorders	96.59	1.65	2020-08-01	In-person	2a
Nutritional deficiencies	97.66	1.07	2020-08-01	In-person	2a
Non-respiratory infectious diseases	99.94	2.29	2020-08-01	In-person	2a
Neonatal disorders	100	0.06	2020-08-01	In-person	2a
Unassigned	15.6	15.6	2020-09-01	In-person	2a
Treatment of hypertension	21.34	5.74	2020-09-01	In-person	2a
Well visits	37.97	16.63	2020-09-01	In-person	2a
Treatment of hyperlipidemia	39.33	1.36	2020-09-01	In-person	2a
Treatment of obesity	40.31	0.98	2020-09-01	In-person	2a
Tobacco intervention	40.6	0.29	2020-09-01	In-person	2a
Injuries	44.19	3.59	2020-09-01	In-person	2a
Mental disorders	49.25	5.06	2020-09-01	In-person	2a
Musculoskeletal disorders	58.58	9.34	2020-09-01	In-person	2a
Chronic respiratory diseases	62.28	3.7	2020-09-01	In-person	2a
Diabetes	65	2.72	2020-09-01	In-person	2a
Neurological disorders	66.75	1.75	2020-09-01	In-person	2a
Cardiovascular diseases	68.89	2.14	2020-09-01	In-person	2a
Skin and subcutaneous diseases	70.25	1.36	2020-09-01	In-person	2a
Digestive diseases	73.07	2.82	2020-09-01	In-person	2a
Sense organ diseases	76.28	3.21	2020-09-01	In-person	2a
Endocrine, metabolic, blood, and immune disorders	78.72	2.43	2020-09-01	In-person	2a
Gynecological diseases	81.54	2.82	2020-09-01	In-person	2a
Neoplasms	83.38	1.85	2020-09-01	In-person	2a
Urinary diseases and male infertility	85.33	1.95	2020-09-01	In-person	2a
Oral disorders	86.79	1.46	2020-09-01	In-person	2a
Kidney diseases	89.41	2.63	2020-09-01	In-person	2a
Substance use disorders	90.87	1.46	2020-09-01	In-person	2a
Hemoglobinopathies and hemolytic anemias	91.84	0.97	2020-09-01	In-person	2a
Congenital birth defects	92.82	0.97	2020-09-01	In-person	2a
COVID-19	93.69	0.87	2020-09-01	In-person	2a
Respiratory infections and tuberculosis	95.44	1.75	2020-09-01	In-person	2a
Maternal disorders	96.9	1.46	2020-09-01	In-person	2a
Nutritional deficiencies	98.16	1.26	2020-09-01	In-person	2a
Non-respiratory infectious diseases	99.96	1.8	2020-09-01	In-person	2a
Neonatal disorders	100	0.04	2020-09-01	In-person	2a
Unassigned	15.72	15.72	2020-10-01	In-person	2a
Treatment of hypertension	21.07	5.35	2020-10-01	In-person	2a
Well visits	40.71	19.64	2020-10-01	In-person	2a
Treatment of hyperlipidemia	42.46	1.75	2020-10-01	In-person	2a
Treatment of obesity	42.75	0.29	2020-10-01	In-person	2a
Tobacco intervention	42.75	0	2020-10-01	In-person	2a
Injuries	46.84	4.08	2020-10-01	In-person	2a
Mental disorders	51.5	4.67	2020-10-01	In-person	2a
Musculoskeletal disorders	59.87	8.36	2020-10-01	In-person	2a
Chronic respiratory diseases	63.76	3.89	2020-10-01	In-person	2a
Diabetes	65.8	2.04	2020-10-01	In-person	2a
Neurological disorders	67.94	2.14	2020-10-01	In-person	2a
Cardiovascular diseases	70.17	2.24	2020-10-01	In-person	2a
Skin and subcutaneous diseases	72.02	1.85	2020-10-01	In-person	2a
Digestive diseases	73.87	1.85	2020-10-01	In-person	2a
Sense organ diseases	76.49	2.62	2020-10-01	In-person	2a
Endocrine, metabolic, blood, and immune disorders	77.85	1.36	2020-10-01	In-person	2a
Gynecological diseases	78.73	0.87	2020-10-01	In-person	2a
Neoplasms	81.26	2.53	2020-10-01	In-person	2a
Urinary diseases and male infertility	83.3	2.04	2020-10-01	In-person	2a
Oral disorders	85.44	2.14	2020-10-01	In-person	2a
Kidney diseases	87.29	1.85	2020-10-01	In-person	2a
Substance use disorders	89.42	2.14	2020-10-01	In-person	2a
Hemoglobinopathies and hemolytic anemias	90.79	1.36	2020-10-01	In-person	2a
Congenital birth defects	91.76	0.97	2020-10-01	In-person	2a
COVID-19	92.25	0.49	2020-10-01	In-person	2a
Respiratory infections and tuberculosis	93.13	0.88	2020-10-01	In-person	2a
Maternal disorders	95.07	1.94	2020-10-01	In-person	2a
Nutritional deficiencies	96.44	1.36	2020-10-01	In-person	2a
Non-respiratory infectious diseases	99.96	3.53	2020-10-01	In-person	2a
Neonatal disorders	100	0.04	2020-10-01	In-person	2a
Unassigned	16.91	16.91	2020-11-01	In-person	2a
Treatment of hypertension	22.06	5.15	2020-11-01	In-person	2a
Well visits	36.36	14.29	2020-11-01	In-person	2a
Treatment of hyperlipidemia	37.43	1.07	2020-11-01	In-person	2a
Treatment of obesity	38.59	1.17	2020-11-01	In-person	2a
Tobacco intervention	38.69	0.1	2020-11-01	In-person	2a
Injuries	42.19	3.5	2020-11-01	In-person	2a
Mental disorders	47.15	4.96	2020-11-01	In-person	2a
Musculoskeletal disorders	55.61	8.46	2020-11-01	In-person	2a
Chronic respiratory diseases	60.08	4.47	2020-11-01	In-person	2a
Diabetes	62.61	2.53	2020-11-01	In-person	2a
Neurological disorders	64.65	2.04	2020-11-01	In-person	2a
Cardiovascular diseases	67.28	2.62	2020-11-01	In-person	2a
Skin and subcutaneous diseases	70.88	3.6	2020-11-01	In-person	2a
Digestive diseases	73.79	2.92	2020-11-01	In-person	2a
Sense organ diseases	76.03	2.24	2020-11-01	In-person	2a
Endocrine, metabolic, blood, and immune disorders	77.3	1.26	2020-11-01	In-person	2a
Gynecological diseases	78.56	1.27	2020-11-01	In-person	2a
Neoplasms	80.51	1.94	2020-11-01	In-person	2a
Urinary diseases and male infertility	82.45	1.94	2020-11-01	In-person	2a
Oral disorders	84.69	2.24	2020-11-01	In-person	2a
Kidney diseases	86.73	2.04	2020-11-01	In-person	2a
Substance use disorders	88.19	1.46	2020-11-01	In-person	2a
Hemoglobinopathies and hemolytic anemias	88.97	0.78	2020-11-01	In-person	2a
Congenital birth defects	89.55	0.58	2020-11-01	In-person	2a
COVID-19	91.11	1.56	2020-11-01	In-person	2a
Respiratory infections and tuberculosis	93.54	2.43	2020-11-01	In-person	2a
Maternal disorders	94.71	1.17	2020-11-01	In-person	2a
Nutritional deficiencies	96.07	1.36	2020-11-01	In-person	2a
Non-respiratory infectious diseases	99.94	3.88	2020-11-01	In-person	2a
Neonatal disorders	100	0.06	2020-11-01	In-person	2a
Unassigned	16.73	16.73	2020-12-01	In-person	2a
Treatment of hypertension	22.76	6.03	2020-12-01	In-person	2a
Well visits	33.75	10.99	2020-12-01	In-person	2a
Treatment of hyperlipidemia	35.21	1.46	2020-12-01	In-person	2a
Treatment of obesity	35.79	0.58	2020-12-01	In-person	2a
Tobacco intervention	35.89	0.1	2020-12-01	In-person	2a
Injuries	39	3.11	2020-12-01	In-person	2a
Mental disorders	44.64	5.64	2020-12-01	In-person	2a
Musculoskeletal disorders	52.52	7.88	2020-12-01	In-person	2a
Chronic respiratory diseases	57.96	5.45	2020-12-01	In-person	2a
Diabetes	60.1	2.14	2020-12-01	In-person	2a
Neurological disorders	62.73	2.63	2020-12-01	In-person	2a
Cardiovascular diseases	64.19	1.46	2020-12-01	In-person	2a
Skin and subcutaneous diseases	67.1	2.92	2020-12-01	In-person	2a
Digestive diseases	69.44	2.33	2020-12-01	In-person	2a
Sense organ diseases	71.87	2.43	2020-12-01	In-person	2a
Endocrine, metabolic, blood, and immune disorders	74.01	2.14	2020-12-01	In-person	2a
Gynecological diseases	77.02	3.01	2020-12-01	In-person	2a
Neoplasms	79.06	2.04	2020-12-01	In-person	2a
Urinary diseases and male infertility	81.11	2.04	2020-12-01	In-person	2a
Oral disorders	83.44	2.33	2020-12-01	In-person	2a
Kidney diseases	85.09	1.65	2020-12-01	In-person	2a
Substance use disorders	86.65	1.56	2020-12-01	In-person	2a
Hemoglobinopathies and hemolytic anemias	87.82	1.17	2020-12-01	In-person	2a
Congenital birth defects	88.4	0.59	2020-12-01	In-person	2a
COVID-19	90.06	1.65	2020-12-01	In-person	2a
Respiratory infections and tuberculosis	92.87	2.82	2020-12-01	In-person	2a
Maternal disorders	94.43	1.55	2020-12-01	In-person	2a
Nutritional deficiencies	95.89	1.46	2020-12-01	In-person	2a
Non-respiratory infectious diseases	99.94	4.06	2020-12-01	In-person	2a
Neonatal disorders	100	0.06	2020-12-01	In-person	2a
Unassigned	16.85	16.85	2021-01-01	In-person	2a
Treatment of hypertension	22.29	5.44	2021-01-01	In-person	2a
Well visits	35.03	12.74	2021-01-01	In-person	2a
Treatment of hyperlipidemia	36.78	1.75	2021-01-01	In-person	2a
Treatment of obesity	37.56	0.78	2021-01-01	In-person	2a
Tobacco intervention	37.56	0	2021-01-01	In-person	2a
Injuries	40.58	3.01	2021-01-01	In-person	2a
Mental disorders	45.93	5.35	2021-01-01	In-person	2a
Musculoskeletal disorders	54.29	8.36	2021-01-01	In-person	2a
Chronic respiratory diseases	58.57	4.28	2021-01-01	In-person	2a
Diabetes	64.01	5.44	2021-01-01	In-person	2a
Neurological disorders	64.89	0.88	2021-01-01	In-person	2a
Cardiovascular diseases	66.15	1.26	2021-01-01	In-person	2a
Skin and subcutaneous diseases	69.65	3.5	2021-01-01	In-person	2a
Digestive diseases	72.96	3.31	2021-01-01	In-person	2a
Sense organ diseases	75.49	2.53	2021-01-01	In-person	2a
Endocrine, metabolic, blood, and immune disorders	77.63	2.14	2021-01-01	In-person	2a
Gynecological diseases	79.96	2.33	2021-01-01	In-person	2a
Neoplasms	81.81	1.85	2021-01-01	In-person	2a
Urinary diseases and male infertility	83.55	1.74	2021-01-01	In-person	2a
Oral disorders	84.44	0.88	2021-01-01	In-person	2a
Kidney diseases	85.99	1.55	2021-01-01	In-person	2a
Substance use disorders	87.94	1.95	2021-01-01	In-person	2a
Hemoglobinopathies and hemolytic anemias	89.01	1.07	2021-01-01	In-person	2a
Congenital birth defects	89.49	0.49	2021-01-01	In-person	2a
COVID-19	91.24	1.75	2021-01-01	In-person	2a
Respiratory infections and tuberculosis	93.08	1.83	2021-01-01	In-person	2a
Maternal disorders	95.36	2.28	2021-01-01	In-person	2a
Nutritional deficiencies	96.09	0.73	2021-01-01	In-person	2a
Non-respiratory infectious diseases	99.9	3.81	2021-01-01	In-person	2a
Neonatal disorders	100	0.1	2021-01-01	In-person	2a
Unassigned	16.97	16.97	2021-02-01	In-person	2a
Treatment of hypertension	22.32	5.35	2021-02-01	In-person	2a
Well visits	37.29	14.98	2021-02-01	In-person	2a
Treatment of hyperlipidemia	38.85	1.56	2021-02-01	In-person	2a
Treatment of obesity	39.62	0.78	2021-02-01	In-person	2a
Tobacco intervention	39.62	0	2021-02-01	In-person	2a
Injuries	43.22	3.6	2021-02-01	In-person	2a
Mental disorders	48.47	5.25	2021-02-01	In-person	2a
Musculoskeletal disorders	57.81	9.33	2021-02-01	In-person	2a
Chronic respiratory diseases	61.11	3.31	2021-02-01	In-person	2a
Diabetes	63.74	2.63	2021-02-01	In-person	2a
Neurological disorders	66.17	2.43	2021-02-01	In-person	2a
Cardiovascular diseases	68.99	2.82	2021-02-01	In-person	2a
Skin and subcutaneous diseases	70.45	1.46	2021-02-01	In-person	2a
Digestive diseases	72.98	2.53	2021-02-01	In-person	2a
Sense organ diseases	75.41	2.43	2021-02-01	In-person	2a
Endocrine, metabolic, blood, and immune disorders	78.33	2.92	2021-02-01	In-person	2a
Gynecological diseases	80.47	2.14	2021-02-01	In-person	2a
Neoplasms	83.29	2.82	2021-02-01	In-person	2a
Urinary diseases and male infertility	85.62	2.33	2021-02-01	In-person	2a
Oral disorders	87.47	1.85	2021-02-01	In-person	2a
Kidney diseases	89.32	1.85	2021-02-01	In-person	2a
Substance use disorders	90.68	1.36	2021-02-01	In-person	2a
Hemoglobinopathies and hemolytic anemias	91.65	0.97	2021-02-01	In-person	2a
Congenital birth defects	92.33	0.68	2021-02-01	In-person	2a
COVID-19	93.4	1.07	2021-02-01	In-person	2a
Respiratory infections and tuberculosis	95.54	2.14	2021-02-01	In-person	2a
Maternal disorders	96.81	1.27	2021-02-01	In-person	2a
Nutritional deficiencies	98.56	1.75	2021-02-01	In-person	2a
Non-respiratory infectious diseases	99.94	1.38	2021-02-01	In-person	2a
Neonatal disorders	100	0.06	2021-02-01	In-person	2a
Unassigned	16.6	16.6	2021-03-01	In-person	2a
Treatment of hypertension	22.24	5.64	2021-03-01	In-person	2a
Well visits	39.06	16.83	2021-03-01	In-person	2a
Treatment of hyperlipidemia	40.81	1.75	2021-03-01	In-person	2a
Treatment of obesity	41.4	0.58	2021-03-01	In-person	2a
Tobacco intervention	41.4	0	2021-03-01	In-person	2a
Injuries	44.51	3.11	2021-03-01	In-person	2a
Mental disorders	50.24	5.74	2021-03-01	In-person	2a
Musculoskeletal disorders	58.41	8.17	2021-03-01	In-person	2a
Chronic respiratory diseases	63.08	4.67	2021-03-01	In-person	2a
Diabetes	65.8	2.72	2021-03-01	In-person	2a
Neurological disorders	68.91	3.11	2021-03-01	In-person	2a
Cardiovascular diseases	71.05	2.14	2021-03-01	In-person	2a
Skin and subcutaneous diseases	74.46	3.4	2021-03-01	In-person	2a
Digestive diseases	77.28	2.82	2021-03-01	In-person	2a
Sense organ diseases	80.19	2.92	2021-03-01	In-person	2a
Endocrine, metabolic, blood, and immune disorders	82.14	1.94	2021-03-01	In-person	2a
Gynecological diseases	83.99	1.85	2021-03-01	In-person	2a
Neoplasms	85.15	1.17	2021-03-01	In-person	2a
Urinary diseases and male infertility	86.42	1.26	2021-03-01	In-person	2a
Oral disorders	88.36	1.94	2021-03-01	In-person	2a
Kidney diseases	89.72	1.36	2021-03-01	In-person	2a
Substance use disorders	91.77	2.04	2021-03-01	In-person	2a
Hemoglobinopathies and hemolytic anemias	92.93	1.17	2021-03-01	In-person	2a
Congenital birth defects	93.32	0.39	2021-03-01	In-person	2a
COVID-19	94.2	0.87	2021-03-01	In-person	2a
Respiratory infections and tuberculosis	96.14	1.94	2021-03-01	In-person	2a
Maternal disorders	97.6	1.46	2021-03-01	In-person	2a
Nutritional deficiencies	98.87	1.26	2021-03-01	In-person	2a
Non-respiratory infectious diseases	99.95	1.09	2021-03-01	In-person	2a
Neonatal disorders	100	0.05	2021-03-01	In-person	2a
Unassigned	16.6	16.6	2021-04-01	In-person	2a
Treatment of hypertension	22.24	5.64	2021-04-01	In-person	2a
Well visits	39.06	16.83	2021-04-01	In-person	2a
Treatment of hyperlipidemia	40.81	1.75	2021-04-01	In-person	2a
Treatment of obesity	41.4	0.58	2021-04-01	In-person	2a
Tobacco intervention	41.4	0	2021-04-01	In-person	2a
Injuries	44.51	3.11	2021-04-01	In-person	2a
Mental disorders	50.24	5.74	2021-04-01	In-person	2a
Musculoskeletal disorders	58.41	8.17	2021-04-01	In-person	2a
Chronic respiratory diseases	63.08	4.67	2021-04-01	In-person	2a
Diabetes	65.8	2.72	2021-04-01	In-person	2a
Neurological disorders	68.91	3.11	2021-04-01	In-person	2a
Cardiovascular diseases	71.05	2.14	2021-04-01	In-person	2a
Skin and subcutaneous diseases	74.46	3.4	2021-04-01	In-person	2a
Digestive diseases	77.28	2.82	2021-04-01	In-person	2a
Sense organ diseases	80.19	2.92	2021-04-01	In-person	2a
Endocrine, metabolic, blood, and immune disorders	82.14	1.94	2021-04-01	In-person	2a
Gynecological diseases	83.99	1.85	2021-04-01	In-person	2a
Neoplasms	85.15	1.17	2021-04-01	In-person	2a
Urinary diseases and male infertility	86.42	1.26	2021-04-01	In-person	2a
Oral disorders	88.36	1.94	2021-04-01	In-person	2a
Kidney diseases	89.72	1.36	2021-04-01	In-person	2a
Substance use disorders	91.77	2.04	2021-04-01	In-person	2a
Hemoglobinopathies and hemolytic anemias	92.93	1.17	2021-04-01	In-person	2a
Congenital birth defects	93.32	0.39	2021-04-01	In-person	2a
COVID-19	94.2	0.87	2021-04-01	In-person	2a
Respiratory infections and tuberculosis	96.14	1.94	2021-04-01	In-person	2a
Maternal disorders	97.6	1.46	2021-04-01	In-person	2a
Nutritional deficiencies	98.87	1.26	2021-04-01	In-person	2a
Non-respiratory infectious diseases	99.95	1.09	2021-04-01	In-person	2a
Neonatal disorders	100	0.05	2021-04-01	In-person	2a
Unassigned	16.93	16.93	2021-05-01	In-person	2a
Treatment of hypertension	23.06	6.13	2021-05-01	In-person	2a
Well visits	36.77	13.71	2021-05-01	In-person	2a
Treatment of hyperlipidemia	38.62	1.85	2021-05-01	In-person	2a
Treatment of obesity	39.4	0.78	2021-05-01	In-person	2a
Tobacco intervention	39.4	0	2021-05-01	In-person	2a
Injuries	42.41	3.01	2021-05-01	In-person	2a
Mental disorders	47.76	5.35	2021-05-01	In-person	2a
Musculoskeletal disorders	56.99	9.23	2021-05-01	In-person	2a
Chronic respiratory diseases	61.08	4.09	2021-05-01	In-person	2a
Diabetes	65.84	4.76	2021-05-01	In-person	2a
Neurological disorders	67.3	1.46	2021-05-01	In-person	2a
Cardiovascular diseases	68.76	1.46	2021-05-01	In-person	2a
Skin and subcutaneous diseases	72.74	3.99	2021-05-01	In-person	2a
Digestive diseases	74.59	1.85	2021-05-01	In-person	2a
Sense organ diseases	76.34	1.75	2021-05-01	In-person	2a
Endocrine, metabolic, blood, and immune disorders	79.06	2.72	2021-05-01	In-person	2a
Gynecological diseases	81.3	2.24	2021-05-01	In-person	2a
Neoplasms	83.54	2.23	2021-05-01	In-person	2a
Urinary diseases and male infertility	86.07	2.53	2021-05-01	In-person	2a
Oral disorders	87.43	1.36	2021-05-01	In-person	2a
Kidney diseases	89.47	2.04	2021-05-01	In-person	2a
Substance use disorders	91.03	1.56	2021-05-01	In-person	2a
Hemoglobinopathies and hemolytic anemias	92.39	1.36	2021-05-01	In-person	2a
Congenital birth defects	93.27	0.88	2021-05-01	In-person	2a
COVID-19	93.66	0.39	2021-05-01	In-person	2a
Respiratory infections and tuberculosis	96.18	2.53	2021-05-01	In-person	2a
Maternal disorders	97.64	1.46	2021-05-01	In-person	2a
Nutritional deficiencies	98.81	1.17	2021-05-01	In-person	2a
Non-respiratory infectious diseases	99.9	1.09	2021-05-01	In-person	2a
Neonatal disorders	100	0.1	2021-05-01	In-person	2a
Unassigned	16.95	16.95	2021-06-01	In-person	2a
Treatment of hypertension	22.78	5.83	2021-06-01	In-person	2a
Well visits	35.43	12.64	2021-06-01	In-person	2a
Treatment of hyperlipidemia	37.28	1.85	2021-06-01	In-person	2a
Treatment of obesity	38.35	1.07	2021-06-01	In-person	2a
Tobacco intervention	38.35	0	2021-06-01	In-person	2a
Injuries	41.85	3.5	2021-06-01	In-person	2a
Mental disorders	46.71	4.86	2021-06-01	In-person	2a
Musculoskeletal disorders	56.43	9.72	2021-06-01	In-person	2a
Chronic respiratory diseases	60.81	4.38	2021-06-01	In-person	2a
Diabetes	65.67	4.86	2021-06-01	In-person	2a
Neurological disorders	68.2	2.53	2021-06-01	In-person	2a
Cardiovascular diseases	69.75	1.56	2021-06-01	In-person	2a
Skin and subcutaneous diseases	72.67	2.92	2021-06-01	In-person	2a
Digestive diseases	75.59	2.92	2021-06-01	In-person	2a
Sense organ diseases	78.6	3.01	2021-06-01	In-person	2a
Endocrine, metabolic, blood, and immune disorders	81.42	2.82	2021-06-01	In-person	2a
Gynecological diseases	83.56	2.14	2021-06-01	In-person	2a
Neoplasms	85.6	2.04	2021-06-01	In-person	2a
Urinary diseases and male infertility	86.87	1.26	2021-06-01	In-person	2a
Oral disorders	87.84	0.97	2021-06-01	In-person	2a
Kidney diseases	90.17	2.34	2021-06-01	In-person	2a
Substance use disorders	91.63	1.46	2021-06-01	In-person	2a
Hemoglobinopathies and hemolytic anemias	92.8	1.17	2021-06-01	In-person	2a
Congenital birth defects	93.38	0.58	2021-06-01	In-person	2a
COVID-19	93.58	0.19	2021-06-01	In-person	2a
Respiratory infections and tuberculosis	95.81	2.24	2021-06-01	In-person	2a
Maternal disorders	97.47	1.65	2021-06-01	In-person	2a
Nutritional deficiencies	99.22	1.75	2021-06-01	In-person	2a
Non-respiratory infectious diseases	99.89	0.67	2021-06-01	In-person	2a
Neonatal disorders	100	0.11	2021-06-01	In-person	2a
Unassigned	17.06	17.06	2021-07-01	In-person	2a
Treatment of hypertension	23.09	6.03	2021-07-01	In-person	2a
Well visits	37.3	14.2	2021-07-01	In-person	2a
Treatment of hyperlipidemia	38.36	1.07	2021-07-01	In-person	2a
Treatment of obesity	38.36	0	2021-07-01	In-person	2a
Tobacco intervention	38.56	0.19	2021-07-01	In-person	2a
Injuries	41.96	3.4	2021-07-01	In-person	2a
Mental disorders	46.73	4.76	2021-07-01	In-person	2a
Musculoskeletal disorders	56.16	9.43	2021-07-01	In-person	2a
Chronic respiratory diseases	60.34	4.18	2021-07-01	In-person	2a
Diabetes	62.77	2.43	2021-07-01	In-person	2a
Neurological disorders	65.1	2.33	2021-07-01	In-person	2a
Cardiovascular diseases	67.92	2.82	2021-07-01	In-person	2a
Skin and subcutaneous diseases	71.43	3.5	2021-07-01	In-person	2a
Digestive diseases	75.02	3.6	2021-07-01	In-person	2a
Sense organ diseases	77.45	2.43	2021-07-01	In-person	2a
Endocrine, metabolic, blood, and immune disorders	78.62	1.17	2021-07-01	In-person	2a
Gynecological diseases	80.37	1.75	2021-07-01	In-person	2a
Neoplasms	82.51	2.14	2021-07-01	In-person	2a
Urinary diseases and male infertility	85.04	2.53	2021-07-01	In-person	2a
Oral disorders	86.69	1.65	2021-07-01	In-person	2a
Kidney diseases	88.73	2.04	2021-07-01	In-person	2a
Substance use disorders	90.68	1.94	2021-07-01	In-person	2a
Hemoglobinopathies and hemolytic anemias	92.14	1.46	2021-07-01	In-person	2a
Congenital birth defects	92.63	0.49	2021-07-01	In-person	2a
COVID-19	93.31	0.68	2021-07-01	In-person	2a
Respiratory infections and tuberculosis	95.54	2.24	2021-07-01	In-person	2a
Maternal disorders	96.91	1.36	2021-07-01	In-person	2a
Nutritional deficiencies	98.85	1.94	2021-07-01	In-person	2a
Non-respiratory infectious diseases	99.95	1.1	2021-07-01	In-person	2a
Neonatal disorders	100	0.05	2021-07-01	In-person	2a
Unassigned	17.67	17.67	2021-08-01	In-person	2a
Treatment of hypertension	23.12	5.45	2021-08-01	In-person	2a
Well visits	36.34	13.23	2021-08-01	In-person	2a
Treatment of hyperlipidemia	37.8	1.46	2021-08-01	In-person	2a
Treatment of obesity	38.68	0.87	2021-08-01	In-person	2a
Tobacco intervention	38.77	0.1	2021-08-01	In-person	2a
Injuries	42.37	3.6	2021-08-01	In-person	2a
Mental disorders	47.04	4.67	2021-08-01	In-person	2a
Musculoskeletal disorders	55.89	8.85	2021-08-01	In-person	2a
Chronic respiratory diseases	60.17	4.28	2021-08-01	In-person	2a
Diabetes	64.83	4.67	2021-08-01	In-person	2a
Neurological disorders	66.97	2.14	2021-08-01	In-person	2a
Cardiovascular diseases	69.79	2.82	2021-08-01	In-person	2a
Skin and subcutaneous diseases	70.86	1.07	2021-08-01	In-person	2a
Digestive diseases	73.97	3.11	2021-08-01	In-person	2a
Sense organ diseases	76.5	2.53	2021-08-01	In-person	2a
Endocrine, metabolic, blood, and immune disorders	78.25	1.75	2021-08-01	In-person	2a
Gynecological diseases	79.71	1.46	2021-08-01	In-person	2a
Neoplasms	81.07	1.36	2021-08-01	In-person	2a
Urinary diseases and male infertility	82.92	1.85	2021-08-01	In-person	2a
Oral disorders	85.16	2.24	2021-08-01	In-person	2a
Kidney diseases	86.71	1.56	2021-08-01	In-person	2a
Substance use disorders	88.37	1.65	2021-08-01	In-person	2a
Hemoglobinopathies and hemolytic anemias	89.53	1.17	2021-08-01	In-person	2a
Congenital birth defects	90.31	0.78	2021-08-01	In-person	2a
COVID-19	91.38	1.07	2021-08-01	In-person	2a
Respiratory infections and tuberculosis	94.1	2.72	2021-08-01	In-person	2a
Maternal disorders	95.95	1.85	2021-08-01	In-person	2a
Nutritional deficiencies	97.12	1.17	2021-08-01	In-person	2a
Non-respiratory infectious diseases	99.94	2.82	2021-08-01	In-person	2a
Neonatal disorders	100	0.06	2021-08-01	In-person	2a
Unassigned	17.3	17.3	2021-09-01	In-person	2a
Treatment of hypertension	22.55	5.25	2021-09-01	In-person	2a
Well visits	37.33	14.78	2021-09-01	In-person	2a
Treatment of hyperlipidemia	38.79	1.46	2021-09-01	In-person	2a
Treatment of obesity	39.76	0.97	2021-09-01	In-person	2a
Tobacco intervention	39.76	0	2021-09-01	In-person	2a
Injuries	43.07	3.31	2021-09-01	In-person	2a
Mental disorders	47.93	4.86	2021-09-01	In-person	2a
Musculoskeletal disorders	56.2	8.27	2021-09-01	In-person	2a
Chronic respiratory diseases	60.67	4.48	2021-09-01	In-person	2a
Diabetes	64.56	3.89	2021-09-01	In-person	2a
Neurological disorders	67.09	2.53	2021-09-01	In-person	2a
Cardiovascular diseases	70.49	3.4	2021-09-01	In-person	2a
Skin and subcutaneous diseases	73.6	3.11	2021-09-01	In-person	2a
Digestive diseases	76.23	2.63	2021-09-01	In-person	2a
Sense organ diseases	77.5	1.26	2021-09-01	In-person	2a
Endocrine, metabolic, blood, and immune disorders	78.76	1.26	2021-09-01	In-person	2a
Gynecological diseases	80.8	2.04	2021-09-01	In-person	2a
Neoplasms	82.26	1.46	2021-09-01	In-person	2a
Urinary diseases and male infertility	83.33	1.07	2021-09-01	In-person	2a
Oral disorders	84.98	1.65	2021-09-01	In-person	2a
Kidney diseases	86.54	1.56	2021-09-01	In-person	2a
Substance use disorders	87.8	1.26	2021-09-01	In-person	2a
Hemoglobinopathies and hemolytic anemias	88.78	0.97	2021-09-01	In-person	2a
Congenital birth defects	89.46	0.68	2021-09-01	In-person	2a
COVID-19	91.21	1.75	2021-09-01	In-person	2a
Respiratory infections and tuberculosis	94.13	2.92	2021-09-01	In-person	2a
Maternal disorders	95.58	1.46	2021-09-01	In-person	2a
Nutritional deficiencies	96.94	1.36	2021-09-01	In-person	2a
Non-respiratory infectious diseases	99.96	3.01	2021-09-01	In-person	2a
Neonatal disorders	100	0.04	2021-09-01	In-person	2a
Unassigned	17.03	17.03	2021-10-01	In-person	2a
Treatment of hypertension	21.79	4.76	2021-10-01	In-person	2a
Well visits	40.27	18.48	2021-10-01	In-person	2a
Treatment of hyperlipidemia	42.21	1.95	2021-10-01	In-person	2a
Treatment of obesity	42.6	0.39	2021-10-01	In-person	2a
Tobacco intervention	42.6	0	2021-10-01	In-person	2a
Injuries	46.3	3.7	2021-10-01	In-person	2a
Mental disorders	51.07	4.77	2021-10-01	In-person	2a
Musculoskeletal disorders	59.23	8.17	2021-10-01	In-person	2a
Chronic respiratory diseases	63.22	3.99	2021-10-01	In-person	2a
Diabetes	66.82	3.6	2021-10-01	In-person	2a
Neurological disorders	68.47	1.65	2021-10-01	In-person	2a
Cardiovascular diseases	69.73	1.26	2021-10-01	In-person	2a
Skin and subcutaneous diseases	71.68	1.95	2021-10-01	In-person	2a
Digestive diseases	73.14	1.46	2021-10-01	In-person	2a
Sense organ diseases	76.45	3.31	2021-10-01	In-person	2a
Endocrine, metabolic, blood, and immune disorders	78.19	1.75	2021-10-01	In-person	2a
Gynecological diseases	80.63	2.43	2021-10-01	In-person	2a
Neoplasms	82.47	1.85	2021-10-01	In-person	2a
Urinary diseases and male infertility	84.22	1.75	2021-10-01	In-person	2a
Oral disorders	86.27	2.04	2021-10-01	In-person	2a
Kidney diseases	88.11	1.85	2021-10-01	In-person	2a
Substance use disorders	89.96	1.85	2021-10-01	In-person	2a
Hemoglobinopathies and hemolytic anemias	90.74	0.78	2021-10-01	In-person	2a
Congenital birth defects	91.23	0.49	2021-10-01	In-person	2a
COVID-19	92.49	1.27	2021-10-01	In-person	2a
Respiratory infections and tuberculosis	95.8	3.31	2021-10-01	In-person	2a
Maternal disorders	97.16	1.36	2021-10-01	In-person	2a
Nutritional deficiencies	98.13	0.97	2021-10-01	In-person	2a
Non-respiratory infectious diseases	99.92	1.79	2021-10-01	In-person	2a
Neonatal disorders	100	0.08	2021-10-01	In-person	2a
Unassigned	17.14	17.14	2021-11-01	In-person	2a
Treatment of hypertension	22.4	5.25	2021-11-01	In-person	2a
Well visits	39.12	16.73	2021-11-01	In-person	2a
Treatment of hyperlipidemia	40.58	1.46	2021-11-01	In-person	2a
Treatment of obesity	41.55	0.97	2021-11-01	In-person	2a
Tobacco intervention	41.55	0	2021-11-01	In-person	2a
Injuries	44.86	3.31	2021-11-01	In-person	2a
Mental disorders	49.53	4.67	2021-11-01	In-person	2a
Musculoskeletal disorders	58.09	8.56	2021-11-01	In-person	2a
Chronic respiratory diseases	62.46	4.38	2021-11-01	In-person	2a
Diabetes	66.25	3.79	2021-11-01	In-person	2a
Neurological disorders	68.78	2.53	2021-11-01	In-person	2a
Cardiovascular diseases	70.73	1.94	2021-11-01	In-person	2a
Skin and subcutaneous diseases	72.48	1.75	2021-11-01	In-person	2a
Digestive diseases	74.91	2.43	2021-11-01	In-person	2a
Sense organ diseases	75.98	1.07	2021-11-01	In-person	2a
Endocrine, metabolic, blood, and immune disorders	77.05	1.07	2021-11-01	In-person	2a
Gynecological diseases	79.77	2.72	2021-11-01	In-person	2a
Neoplasms	81.72	1.95	2021-11-01	In-person	2a
Urinary diseases and male infertility	83.56	1.85	2021-11-01	In-person	2a
Oral disorders	85.41	1.85	2021-11-01	In-person	2a
Kidney diseases	87.55	2.14	2021-11-01	In-person	2a
Substance use disorders	88.91	1.36	2021-11-01	In-person	2a
Hemoglobinopathies and hemolytic anemias	90.08	1.17	2021-11-01	In-person	2a
Congenital birth defects	90.66	0.58	2021-11-01	In-person	2a
COVID-19	91.73	1.07	2021-11-01	In-person	2a
Respiratory infections and tuberculosis	95.72	3.99	2021-11-01	In-person	2a
Maternal disorders	97.08	1.36	2021-11-01	In-person	2a
Nutritional deficiencies	98.35	1.26	2021-11-01	In-person	2a
Non-respiratory infectious diseases	99.94	1.59	2021-11-01	In-person	2a
Neonatal disorders	100	0.06	2021-11-01	In-person	2a
Unassigned	17.36	17.36	2021-12-01	In-person	2a
Treatment of hypertension	22.71	5.35	2021-12-01	In-person	2a
Well visits	37.1	14.39	2021-12-01	In-person	2a
Treatment of hyperlipidemia	38.85	1.75	2021-12-01	In-person	2a
Treatment of obesity	39.34	0.49	2021-12-01	In-person	2a
Tobacco intervention	39.44	0.1	2021-12-01	In-person	2a
Injuries	42.64	3.21	2021-12-01	In-person	2a
Mental disorders	47.12	4.47	2021-12-01	In-person	2a
Musculoskeletal disorders	55.67	8.56	2021-12-01	In-person	2a
Chronic respiratory diseases	58.79	3.11	2021-12-01	In-person	2a
Diabetes	60.05	1.27	2021-12-01	In-person	2a
Neurological disorders	64.33	4.28	2021-12-01	In-person	2a
Cardiovascular diseases	66.86	2.53	2021-12-01	In-person	2a
Skin and subcutaneous diseases	70.46	3.6	2021-12-01	In-person	2a
Digestive diseases	73.18	2.72	2021-12-01	In-person	2a
Sense organ diseases	76	2.82	2021-12-01	In-person	2a
Endocrine, metabolic, blood, and immune disorders	77.65	1.65	2021-12-01	In-person	2a
Gynecological diseases	79.79	2.14	2021-12-01	In-person	2a
Neoplasms	82.03	2.24	2021-12-01	In-person	2a
Urinary diseases and male infertility	83.78	1.75	2021-12-01	In-person	2a
Oral disorders	85.33	1.56	2021-12-01	In-person	2a
Kidney diseases	86.01	0.68	2021-12-01	In-person	2a
Substance use disorders	87.28	1.26	2021-12-01	In-person	2a
Hemoglobinopathies and hemolytic anemias	88.25	0.97	2021-12-01	In-person	2a
Congenital birth defects	88.74	0.49	2021-12-01	In-person	2a
COVID-19	90.39	1.65	2021-12-01	In-person	2a
Respiratory infections and tuberculosis	94.96	4.57	2021-12-01	In-person	2a
Maternal disorders	97.1	2.14	2021-12-01	In-person	2a
Nutritional deficiencies	98.07	0.97	2021-12-01	In-person	2a
Non-respiratory infectious diseases	99.94	1.87	2021-12-01	In-person	2a
Neonatal disorders	100	0.06	2021-12-01	In-person	2a
Unassigned	18.06	18.06	2022-01-01	In-person	2a
Treatment of hypertension	22.73	4.67	2022-01-01	In-person	2a
Well visits	34.89	12.15	2022-01-01	In-person	2a
Treatment of hyperlipidemia	36.44	1.56	2022-01-01	In-person	2a
Treatment of obesity	36.93	0.49	2022-01-01	In-person	2a
Tobacco intervention	36.93	0	2022-01-01	In-person	2a
Injuries	39.65	2.72	2022-01-01	In-person	2a
Mental disorders	44.22	4.57	2022-01-01	In-person	2a
Musculoskeletal disorders	52.97	8.75	2022-01-01	In-person	2a
Chronic respiratory diseases	57.35	4.38	2022-01-01	In-person	2a
Diabetes	61.63	4.28	2022-01-01	In-person	2a
Neurological disorders	62.7	1.07	2022-01-01	In-person	2a
Cardiovascular diseases	64.45	1.75	2022-01-01	In-person	2a
Skin and subcutaneous diseases	67.07	2.63	2022-01-01	In-person	2a
Digestive diseases	69.41	2.33	2022-01-01	In-person	2a
Sense organ diseases	70.96	1.56	2022-01-01	In-person	2a
Endocrine, metabolic, blood, and immune disorders	72.13	1.17	2022-01-01	In-person	2a
Gynecological diseases	74.17	2.04	2022-01-01	In-person	2a
Neoplasms	75.92	1.75	2022-01-01	In-person	2a
Urinary diseases and male infertility	77.58	1.65	2022-01-01	In-person	2a
Oral disorders	79.52	1.95	2022-01-01	In-person	2a
Kidney diseases	81.66	2.14	2022-01-01	In-person	2a
Substance use disorders	83.02	1.36	2022-01-01	In-person	2a
Hemoglobinopathies and hemolytic anemias	83.9	0.88	2022-01-01	In-person	2a
Congenital birth defects	84.77	0.88	2022-01-01	In-person	2a
COVID-19	88.17	3.4	2022-01-01	In-person	2a
Respiratory infections and tuberculosis	92.94	4.77	2022-01-01	In-person	2a
Maternal disorders	94.69	1.75	2022-01-01	In-person	2a
Nutritional deficiencies	95.86	1.17	2022-01-01	In-person	2a
Non-respiratory infectious diseases	99.87	4.01	2022-01-01	In-person	2a
Neonatal disorders	100	0.13	2022-01-01	In-person	2a
Unassigned	18.08	18.08	2022-02-01	In-person	2a
Treatment of hypertension	24.11	6.03	2022-02-01	In-person	2a
Well visits	36.07	11.96	2022-02-01	In-person	2a
Treatment of hyperlipidemia	37.53	1.46	2022-02-01	In-person	2a
Treatment of obesity	38.5	0.97	2022-02-01	In-person	2a
Tobacco intervention	38.5	0	2022-02-01	In-person	2a
Injuries	41.62	3.11	2022-02-01	In-person	2a
Mental disorders	47.35	5.74	2022-02-01	In-person	2a
Musculoskeletal disorders	55.91	8.56	2022-02-01	In-person	2a
Chronic respiratory diseases	60.29	4.38	2022-02-01	In-person	2a
Diabetes	64.76	4.47	2022-02-01	In-person	2a
Neurological disorders	67.29	2.53	2022-02-01	In-person	2a
Cardiovascular diseases	71.86	4.57	2022-02-01	In-person	2a
Skin and subcutaneous diseases	74.68	2.82	2022-02-01	In-person	2a
Digestive diseases	76.04	1.36	2022-02-01	In-person	2a
Sense organ diseases	77.01	0.97	2022-02-01	In-person	2a
Endocrine, metabolic, blood, and immune disorders	78.66	1.65	2022-02-01	In-person	2a
Gynecological diseases	80.41	1.75	2022-02-01	In-person	2a
Neoplasms	82.07	1.65	2022-02-01	In-person	2a
Urinary diseases and male infertility	83.72	1.65	2022-02-01	In-person	2a
Oral disorders	85.76	2.04	2022-02-01	In-person	2a
Kidney diseases	87.9	2.14	2022-02-01	In-person	2a
Substance use disorders	89.85	1.94	2022-02-01	In-person	2a
Hemoglobinopathies and hemolytic anemias	90.63	0.78	2022-02-01	In-person	2a
Congenital birth defects	91.31	0.68	2022-02-01	In-person	2a
COVID-19	92.38	1.07	2022-02-01	In-person	2a
Respiratory infections and tuberculosis	95.88	3.5	2022-02-01	In-person	2a
Maternal disorders	97.34	1.46	2022-02-01	In-person	2a
Nutritional deficiencies	98.5	1.17	2022-02-01	In-person	2a
Non-respiratory infectious diseases	99.97	1.47	2022-02-01	In-person	2a
Neonatal disorders	100	0.03	2022-02-01	In-person	2a
Unassigned	18.1	18.1	2022-03-01	In-person	2a
Treatment of hypertension	24.42	6.32	2022-03-01	In-person	2a
Well visits	35.61	11.18	2022-03-01	In-person	2a
Treatment of hyperlipidemia	37.36	1.75	2022-03-01	In-person	2a
Treatment of obesity	38.13	0.78	2022-03-01	In-person	2a
Tobacco intervention	38.23	0.1	2022-03-01	In-person	2a
Injuries	41.44	3.21	2022-03-01	In-person	2a
Mental disorders	46.79	5.35	2022-03-01	In-person	2a
Musculoskeletal disorders	56.12	9.33	2022-03-01	In-person	2a
Chronic respiratory diseases	60.01	3.89	2022-03-01	In-person	2a
Diabetes	65.17	5.15	2022-03-01	In-person	2a
Neurological disorders	68.47	3.31	2022-03-01	In-person	2a
Cardiovascular diseases	70.03	1.56	2022-03-01	In-person	2a
Skin and subcutaneous diseases	71.97	1.95	2022-03-01	In-person	2a
Digestive diseases	75.09	3.11	2022-03-01	In-person	2a
Sense organ diseases	78.2	3.11	2022-03-01	In-person	2a
Endocrine, metabolic, blood, and immune disorders	80.53	2.33	2022-03-01	In-person	2a
Gynecological diseases	81.79	1.26	2022-03-01	In-person	2a
Neoplasms	82.86	1.07	2022-03-01	In-person	2a
Urinary diseases and male infertility	85.1	2.24	2022-03-01	In-person	2a
Oral disorders	86.75	1.65	2022-03-01	In-person	2a
Kidney diseases	88.99	2.24	2022-03-01	In-person	2a
Substance use disorders	90.74	1.75	2022-03-01	In-person	2a
Hemoglobinopathies and hemolytic anemias	91.62	0.88	2022-03-01	In-person	2a
Congenital birth defects	92.2	0.58	2022-03-01	In-person	2a
COVID-19	92.78	0.58	2022-03-01	In-person	2a
Respiratory infections and tuberculosis	96.19	3.4	2022-03-01	In-person	2a
Maternal disorders	97.74	1.56	2022-03-01	In-person	2a
Nutritional deficiencies	99.49	1.75	2022-03-01	In-person	2a
Non-respiratory infectious diseases	99.94	0.45	2022-03-01	In-person	2a
Neonatal disorders	100	0.06	2022-03-01	In-person	2a
Unassigned	18.12	18.12	2022-04-01	In-person	2a
Treatment of hypertension	23.96	5.84	2022-04-01	In-person	2a
Well visits	35.53	11.57	2022-04-01	In-person	2a
Treatment of hyperlipidemia	37.18	1.65	2022-04-01	In-person	2a
Treatment of obesity	38.06	0.88	2022-04-01	In-person	2a
Tobacco intervention	38.06	0	2022-04-01	In-person	2a
Injuries	40.97	2.92	2022-04-01	In-person	2a
Mental disorders	46.81	5.83	2022-04-01	In-person	2a
Musculoskeletal disorders	56.05	9.24	2022-04-01	In-person	2a
Chronic respiratory diseases	59.94	3.89	2022-04-01	In-person	2a
Diabetes	65.19	5.25	2022-04-01	In-person	2a
Neurological disorders	68.01	2.82	2022-04-01	In-person	2a
Cardiovascular diseases	69.85	1.85	2022-04-01	In-person	2a
Skin and subcutaneous diseases	71.9	2.04	2022-04-01	In-person	2a
Digestive diseases	75.01	3.11	2022-04-01	In-person	2a
Sense organ diseases	77.73	2.72	2022-04-01	In-person	2a
Endocrine, metabolic, blood, and immune disorders	80.06	2.33	2022-04-01	In-person	2a
Gynecological diseases	82.11	2.04	2022-04-01	In-person	2a
Neoplasms	83.27	1.17	2022-04-01	In-person	2a
Urinary diseases and male infertility	84.34	1.07	2022-04-01	In-person	2a
Oral disorders	86.68	2.34	2022-04-01	In-person	2a
Kidney diseases	88.72	2.04	2022-04-01	In-person	2a
Substance use disorders	90.18	1.46	2022-04-01	In-person	2a
Hemoglobinopathies and hemolytic anemias	91.83	1.65	2022-04-01	In-person	2a
Congenital birth defects	92.22	0.39	2022-04-01	In-person	2a
COVID-19	92.71	0.49	2022-04-01	In-person	2a
Respiratory infections and tuberculosis	96.2	3.5	2022-04-01	In-person	2a
Maternal disorders	97.57	1.36	2022-04-01	In-person	2a
Nutritional deficiencies	99.61	2.04	2022-04-01	In-person	2a
Non-respiratory infectious diseases	99.94	0.33	2022-04-01	In-person	2a
Neonatal disorders	100	0.06	2022-04-01	In-person	2a
Unassigned	18.24	18.24	2022-05-01	In-person	2a
Treatment of hypertension	23.98	5.74	2022-05-01	In-person	2a
Well visits	35.06	11.09	2022-05-01	In-person	2a
Treatment of hyperlipidemia	36.62	1.56	2022-05-01	In-person	2a
Treatment of obesity	37.59	0.97	2022-05-01	In-person	2a
Tobacco intervention	37.59	0	2022-05-01	In-person	2a
Injuries	40.7	3.11	2022-05-01	In-person	2a
Mental disorders	46.25	5.54	2022-05-01	In-person	2a
Musculoskeletal disorders	55.68	9.43	2022-05-01	In-person	2a
Chronic respiratory diseases	60.05	4.38	2022-05-01	In-person	2a
Diabetes	64.91	4.86	2022-05-01	In-person	2a
Neurological disorders	67.83	2.92	2022-05-01	In-person	2a
Cardiovascular diseases	70.55	2.72	2022-05-01	In-person	2a
Skin and subcutaneous diseases	73.18	2.62	2022-05-01	In-person	2a
Digestive diseases	74.83	1.65	2022-05-01	In-person	2a
Sense organ diseases	77.55	2.72	2022-05-01	In-person	2a
Endocrine, metabolic, blood, and immune disorders	79.5	1.95	2022-05-01	In-person	2a
Gynecological diseases	82.12	2.63	2022-05-01	In-person	2a
Neoplasms	83.78	1.65	2022-05-01	In-person	2a
Urinary diseases and male infertility	85.92	2.14	2022-05-01	In-person	2a
Oral disorders	87.38	1.46	2022-05-01	In-person	2a
Kidney diseases	88.83	1.46	2022-05-01	In-person	2a
Substance use disorders	89.9	1.07	2022-05-01	In-person	2a
Hemoglobinopathies and hemolytic anemias	90.98	1.07	2022-05-01	In-person	2a
Congenital birth defects	91.92	0.94	2022-05-01	In-person	2a
COVID-19	92.74	0.82	2022-05-01	In-person	2a
Respiratory infections and tuberculosis	96.23	3.49	2022-05-01	In-person	2a
Maternal disorders	97.88	1.65	2022-05-01	In-person	2a
Nutritional deficiencies	98.34	0.46	2022-05-01	In-person	2a
Non-respiratory infectious diseases	99.97	1.64	2022-05-01	In-person	2a
Neonatal disorders	100	0.03	2022-05-01	In-person	2a
Unassigned	18.94	18.94	2022-06-01	In-person	2a
Treatment of hypertension	24.48	5.54	2022-06-01	In-person	2a
Well visits	35.57	11.08	2022-06-01	In-person	2a
Treatment of hyperlipidemia	37.71	2.14	2022-06-01	In-person	2a
Treatment of obesity	38.39	0.68	2022-06-01	In-person	2a
Tobacco intervention	38.39	0	2022-06-01	In-person	2a
Injuries	41.7	3.31	2022-06-01	In-person	2a
Mental disorders	46.85	5.15	2022-06-01	In-person	2a
Musculoskeletal disorders	56.38	9.53	2022-06-01	In-person	2a
Chronic respiratory diseases	59.78	3.4	2022-06-01	In-person	2a
Diabetes	62.7	2.92	2022-06-01	In-person	2a
Neurological disorders	64.64	1.94	2022-06-01	In-person	2a
Cardiovascular diseases	66.39	1.75	2022-06-01	In-person	2a
Skin and subcutaneous diseases	68.14	1.75	2022-06-01	In-person	2a
Digestive diseases	71.64	3.5	2022-06-01	In-person	2a
Sense organ diseases	74.66	3.01	2022-06-01	In-person	2a
Endocrine, metabolic, blood, and immune disorders	77.48	2.82	2022-06-01	In-person	2a
Gynecological diseases	79.71	2.24	2022-06-01	In-person	2a
Neoplasms	82.24	2.53	2022-06-01	In-person	2a
Urinary diseases and male infertility	83.89	1.65	2022-06-01	In-person	2a
Oral disorders	86.52	2.63	2022-06-01	In-person	2a
Kidney diseases	88.37	1.85	2022-06-01	In-person	2a
Substance use disorders	89.92	1.56	2022-06-01	In-person	2a
Hemoglobinopathies and hemolytic anemias	91.48	1.56	2022-06-01	In-person	2a
Congenital birth defects	92.87	1.38	2022-06-01	In-person	2a
COVID-19	93.23	0.37	2022-06-01	In-person	2a
Respiratory infections and tuberculosis	96.64	3.4	2022-06-01	In-person	2a
Maternal disorders	97.9	1.26	2022-06-01	In-person	2a
Nutritional deficiencies	98.47	0.57	2022-06-01	In-person	2a
Non-respiratory infectious diseases	99.92	1.45	2022-06-01	In-person	2a
Neonatal disorders	100	0.08	2022-06-01	In-person	2a
Unassigned	18.86	18.86	2022-07-01	In-person	2a
Treatment of hypertension	24.6	5.74	2022-07-01	In-person	2a
Well visits	36.27	11.67	2022-07-01	In-person	2a
Treatment of hyperlipidemia	38.41	2.14	2022-07-01	In-person	2a
Treatment of obesity	38.5	0.1	2022-07-01	In-person	2a
Tobacco intervention	38.8	0.29	2022-07-01	In-person	2a
Injuries	42.1	3.31	2022-07-01	In-person	2a
Mental disorders	47.55	5.45	2022-07-01	In-person	2a
Musculoskeletal disorders	56.59	9.04	2022-07-01	In-person	2a
Chronic respiratory diseases	60.29	3.7	2022-07-01	In-person	2a
Diabetes	65.25	4.96	2022-07-01	In-person	2a
Neurological disorders	67.29	2.04	2022-07-01	In-person	2a
Cardiovascular diseases	70.21	2.92	2022-07-01	In-person	2a
Skin and subcutaneous diseases	71.08	0.87	2022-07-01	In-person	2a
Digestive diseases	74.58	3.5	2022-07-01	In-person	2a
Sense organ diseases	76.53	1.95	2022-07-01	In-person	2a
Endocrine, metabolic, blood, and immune disorders	77.69	1.17	2022-07-01	In-person	2a
Gynecological diseases	80.12	2.43	2022-07-01	In-person	2a
Neoplasms	82.17	2.04	2022-07-01	In-person	2a
Urinary diseases and male infertility	84.6	2.43	2022-07-01	In-person	2a
Oral disorders	86.83	2.24	2022-07-01	In-person	2a
Kidney diseases	88.19	1.36	2022-07-01	In-person	2a
Substance use disorders	89.94	1.75	2022-07-01	In-person	2a
Hemoglobinopathies and hemolytic anemias	91.31	1.36	2022-07-01	In-person	2a
Congenital birth defects	92.71	1.4	2022-07-01	In-person	2a
COVID-19	93.35	0.64	2022-07-01	In-person	2a
Respiratory infections and tuberculosis	96.46	3.11	2022-07-01	In-person	2a
Maternal disorders	97.63	1.17	2022-07-01	In-person	2a
Nutritional deficiencies	98.29	0.66	2022-07-01	In-person	2a
Non-respiratory infectious diseases	99.97	1.68	2022-07-01	In-person	2a
Neonatal disorders	100	0.03	2022-07-01	In-person	2a
Unassigned	18.59	18.59	2022-08-01	In-person	2a
Treatment of hypertension	24.13	5.54	2022-08-01	In-person	2a
Well visits	37.07	12.93	2022-08-01	In-person	2a
Treatment of hyperlipidemia	39.01	1.95	2022-08-01	In-person	2a
Treatment of obesity	39.69	0.68	2022-08-01	In-person	2a
Tobacco intervention	39.79	0.1	2022-08-01	In-person	2a
Injuries	42.9	3.11	2022-08-01	In-person	2a
Mental disorders	48.35	5.45	2022-08-01	In-person	2a
Musculoskeletal disorders	57.29	8.94	2022-08-01	In-person	2a
Chronic respiratory diseases	60.89	3.6	2022-08-01	In-person	2a
Diabetes	65.27	4.38	2022-08-01	In-person	2a
Neurological disorders	68.86	3.6	2022-08-01	In-person	2a
Cardiovascular diseases	72.17	3.31	2022-08-01	In-person	2a
Skin and subcutaneous diseases	75.09	2.92	2022-08-01	In-person	2a
Digestive diseases	77.71	2.63	2022-08-01	In-person	2a
Sense organ diseases	80.24	2.53	2022-08-01	In-person	2a
Endocrine, metabolic, blood, and immune disorders	81.6	1.36	2022-08-01	In-person	2a
Gynecological diseases	82.87	1.26	2022-08-01	In-person	2a
Neoplasms	84.91	2.04	2022-08-01	In-person	2a
Urinary diseases and male infertility	86.76	1.85	2022-08-01	In-person	2a
Oral disorders	88.31	1.56	2022-08-01	In-person	2a
Kidney diseases	89.38	1.07	2022-08-01	In-person	2a
Substance use disorders	90.94	1.56	2022-08-01	In-person	2a
Hemoglobinopathies and hemolytic anemias	92.1	1.17	2022-08-01	In-person	2a
Congenital birth defects	92.3	0.2	2022-08-01	In-person	2a
COVID-19	93.56	1.26	2022-08-01	In-person	2a
Respiratory infections and tuberculosis	96.48	2.92	2022-08-01	In-person	2a
Maternal disorders	98.13	1.65	2022-08-01	In-person	2a
Nutritional deficiencies	98.7	0.56	2022-08-01	In-person	2a
Non-respiratory infectious diseases	99.95	1.26	2022-08-01	In-person	2a
Neonatal disorders	100	0.05	2022-08-01	In-person	2a
Unassigned	18.03	18.03	2022-09-01	In-person	2a
Treatment of hypertension	23.57	5.54	2022-09-01	In-person	2a
Well visits	37.87	14.29	2022-09-01	In-person	2a
Treatment of hyperlipidemia	39.71	1.85	2022-09-01	In-person	2a
Treatment of obesity	40.3	0.58	2022-09-01	In-person	2a
Tobacco intervention	40.3	0	2022-09-01	In-person	2a
Injuries	43.6	3.31	2022-09-01	In-person	2a
Mental disorders	48.56	4.96	2022-09-01	In-person	2a
Musculoskeletal disorders	57.12	8.56	2022-09-01	In-person	2a
Chronic respiratory diseases	61.69	4.57	2022-09-01	In-person	2a
Diabetes	66.16	4.47	2022-09-01	In-person	2a
Neurological disorders	68.59	2.43	2022-09-01	In-person	2a
Cardiovascular diseases	71.9	3.31	2022-09-01	In-person	2a
Skin and subcutaneous diseases	73.94	2.04	2022-09-01	In-person	2a
Digestive diseases	75.89	1.95	2022-09-01	In-person	2a
Sense organ diseases	77.44	1.56	2022-09-01	In-person	2a
Endocrine, metabolic, blood, and immune disorders	79.58	2.14	2022-09-01	In-person	2a
Gynecological diseases	80.84	1.26	2022-09-01	In-person	2a
Neoplasms	82.21	1.36	2022-09-01	In-person	2a
Urinary diseases and male infertility	84.15	1.94	2022-09-01	In-person	2a
Oral disorders	86.58	2.43	2022-09-01	In-person	2a
Kidney diseases	88.62	2.04	2022-09-01	In-person	2a
Substance use disorders	90.28	1.65	2022-09-01	In-person	2a
Hemoglobinopathies and hemolytic anemias	91.35	1.07	2022-09-01	In-person	2a
Congenital birth defects	91.74	0.39	2022-09-01	In-person	2a
COVID-19	92.9	1.17	2022-09-01	In-person	2a
Respiratory infections and tuberculosis	96.79	3.89	2022-09-01	In-person	2a
Maternal disorders	97.96	1.17	2022-09-01	In-person	2a
Nutritional deficiencies	98.32	0.36	2022-09-01	In-person	2a
Non-respiratory infectious diseases	99.96	1.64	2022-09-01	In-person	2a
Neonatal disorders	100	0.04	2022-09-01	In-person	2a
Unassigned	18.14	18.14	2022-10-01	In-person	2a
Treatment of hypertension	23.1	4.96	2022-10-01	In-person	2a
Well visits	40.51	17.4	2022-10-01	In-person	2a
Treatment of hyperlipidemia	41.97	1.46	2022-10-01	In-person	2a
Treatment of obesity	42.55	0.58	2022-10-01	In-person	2a
Tobacco intervention	42.84	0.29	2022-10-01	In-person	2a
Injuries	46.15	3.31	2022-10-01	In-person	2a
Mental disorders	51.01	4.86	2022-10-01	In-person	2a
Musculoskeletal disorders	58.69	7.68	2022-10-01	In-person	2a
Chronic respiratory diseases	63.46	4.77	2022-10-01	In-person	2a
Diabetes	67.35	3.89	2022-10-01	In-person	2a
Neurological disorders	69.29	1.94	2022-10-01	In-person	2a
Cardiovascular diseases	71.43	2.14	2022-10-01	In-person	2a
Skin and subcutaneous diseases	73.08	1.65	2022-10-01	In-person	2a
Digestive diseases	75.32	2.24	2022-10-01	In-person	2a
Sense organ diseases	77.66	2.33	2022-10-01	In-person	2a
Endocrine, metabolic, blood, and immune disorders	79.89	2.24	2022-10-01	In-person	2a
Gynecological diseases	82.81	2.92	2022-10-01	In-person	2a
Neoplasms	84.85	2.04	2022-10-01	In-person	2a
Urinary diseases and male infertility	86.11	1.26	2022-10-01	In-person	2a
Oral disorders	87.28	1.17	2022-10-01	In-person	2a
Kidney diseases	88.55	1.27	2022-10-01	In-person	2a
Substance use disorders	90.3	1.75	2022-10-01	In-person	2a
Hemoglobinopathies and hemolytic anemias	91.37	1.07	2022-10-01	In-person	2a
Congenital birth defects	91.76	0.39	2022-10-01	In-person	2a
COVID-19	92.83	1.07	2022-10-01	In-person	2a
Respiratory infections and tuberculosis	96.91	4.08	2022-10-01	In-person	2a
Maternal disorders	98.27	1.36	2022-10-01	In-person	2a
Nutritional deficiencies	98.73	0.46	2022-10-01	In-person	2a
Non-respiratory infectious diseases	99.97	1.25	2022-10-01	In-person	2a
Neonatal disorders	100	0.03	2022-10-01	In-person	2a
Unassigned	18.26	18.26	2022-11-01	In-person	2a
Treatment of hypertension	23.71	5.44	2022-11-01	In-person	2a
Well visits	38	14.29	2022-11-01	In-person	2a
Treatment of hyperlipidemia	39.56	1.56	2022-11-01	In-person	2a
Treatment of obesity	40.04	0.49	2022-11-01	In-person	2a
Tobacco intervention	40.04	0	2022-11-01	In-person	2a
Injuries	43.15	3.11	2022-11-01	In-person	2a
Mental disorders	48.11	4.96	2022-11-01	In-person	2a
Musculoskeletal disorders	56.67	8.56	2022-11-01	In-person	2a
Chronic respiratory diseases	61.44	4.77	2022-11-01	In-person	2a
Diabetes	65.13	3.7	2022-11-01	In-person	2a
Neurological disorders	67.37	2.24	2022-11-01	In-person	2a
Cardiovascular diseases	68.73	1.36	2022-11-01	In-person	2a
Skin and subcutaneous diseases	71.26	2.53	2022-11-01	In-person	2a
Digestive diseases	74.08	2.82	2022-11-01	In-person	2a
Sense organ diseases	75.92	1.85	2022-11-01	In-person	2a
Endocrine, metabolic, blood, and immune disorders	78.06	2.14	2022-11-01	In-person	2a
Gynecological diseases	78.94	0.88	2022-11-01	In-person	2a
Neoplasms	80.59	1.65	2022-11-01	In-person	2a
Urinary diseases and male infertility	82.34	1.75	2022-11-01	In-person	2a
Oral disorders	84.87	2.53	2022-11-01	In-person	2a
Kidney diseases	86.72	1.85	2022-11-01	In-person	2a
Substance use disorders	88.27	1.56	2022-11-01	In-person	2a
Hemoglobinopathies and hemolytic anemias	89.05	0.78	2022-11-01	In-person	2a
Congenital birth defects	89.44	0.39	2022-11-01	In-person	2a
COVID-19	90.71	1.27	2022-11-01	In-person	2a
Respiratory infections and tuberculosis	96.44	5.74	2022-11-01	In-person	2a
Maternal disorders	97.71	1.26	2022-11-01	In-person	2a
Nutritional deficiencies	98.44	0.73	2022-11-01	In-person	2a
Non-respiratory infectious diseases	99.94	1.51	2022-11-01	In-person	2a
Neonatal disorders	100	0.06	2022-11-01	In-person	2a
Unassigned	18.47	18.47	2022-12-01	In-person	2a
Treatment of hypertension	24.11	5.64	2022-12-01	In-person	2a
Well visits	35.98	11.86	2022-12-01	In-person	2a
Treatment of hyperlipidemia	37.63	1.65	2022-12-01	In-person	2a
Treatment of obesity	38.21	0.58	2022-12-01	In-person	2a
Tobacco intervention	38.21	0	2022-12-01	In-person	2a
Injuries	41.23	3.01	2022-12-01	In-person	2a
Mental disorders	46.67	5.45	2022-12-01	In-person	2a
Musculoskeletal disorders	54.55	7.88	2022-12-01	In-person	2a
Chronic respiratory diseases	59.61	5.06	2022-12-01	In-person	2a
Diabetes	64.08	4.47	2022-12-01	In-person	2a
Neurological disorders	66.41	2.33	2022-12-01	In-person	2a
Cardiovascular diseases	68.65	2.24	2022-12-01	In-person	2a
Skin and subcutaneous diseases	70.11	1.46	2022-12-01	In-person	2a
Digestive diseases	72.64	2.53	2022-12-01	In-person	2a
Sense organ diseases	74.97	2.33	2022-12-01	In-person	2a
Endocrine, metabolic, blood, and immune disorders	77.11	2.14	2022-12-01	In-person	2a
Gynecological diseases	79.54	2.43	2022-12-01	In-person	2a
Neoplasms	80.9	1.36	2022-12-01	In-person	2a
Urinary diseases and male infertility	82.56	1.66	2022-12-01	In-person	2a
Oral disorders	83.72	1.17	2022-12-01	In-person	2a
Kidney diseases	85.18	1.46	2022-12-01	In-person	2a
Substance use disorders	86.93	1.75	2022-12-01	In-person	2a
Hemoglobinopathies and hemolytic anemias	87.9	0.97	2022-12-01	In-person	2a
Congenital birth defects	88.39	0.49	2022-12-01	In-person	2a
COVID-19	89.85	1.46	2022-12-01	In-person	2a
Respiratory infections and tuberculosis	96.17	6.32	2022-12-01	In-person	2a
Maternal disorders	97.53	1.36	2022-12-01	In-person	2a
Nutritional deficiencies	98.18	0.65	2022-12-01	In-person	2a
Non-respiratory infectious diseases	99.95	1.76	2022-12-01	In-person	2a
Neonatal disorders	100	0.05	2022-12-01	In-person	2a
Unassigned	19.37	19.37	2023-01-01	In-person	2a
Treatment of hypertension	25.01	5.64	2023-01-01	In-person	2a
Well visits	36.68	11.67	2023-01-01	In-person	2a
Treatment of hyperlipidemia	38.14	1.46	2023-01-01	In-person	2a
Treatment of obesity	39.21	1.07	2023-01-01	In-person	2a
Tobacco intervention	39.31	0.1	2023-01-01	In-person	2a
Injuries	42.13	2.82	2023-01-01	In-person	2a
Mental disorders	47.28	5.15	2023-01-01	In-person	2a
Musculoskeletal disorders	56.22	8.95	2023-01-01	In-person	2a
Chronic respiratory diseases	60.21	3.99	2023-01-01	In-person	2a
Diabetes	64.88	4.67	2023-01-01	In-person	2a
Neurological disorders	67.7	2.82	2023-01-01	In-person	2a
Cardiovascular diseases	70.91	3.21	2023-01-01	In-person	2a
Skin and subcutaneous diseases	73.05	2.14	2023-01-01	In-person	2a
Digestive diseases	73.92	0.87	2023-01-01	In-person	2a
Sense organ diseases	76.64	2.72	2023-01-01	In-person	2a
Endocrine, metabolic, blood, and immune disorders	77.91	1.27	2023-01-01	In-person	2a
Gynecological diseases	79.27	1.36	2023-01-01	In-person	2a
Neoplasms	81.6	2.33	2023-01-01	In-person	2a
Urinary diseases and male infertility	83.06	1.46	2023-01-01	In-person	2a
Oral disorders	85.39	2.33	2023-01-01	In-person	2a
Kidney diseases	87.24	1.85	2023-01-01	In-person	2a
Substance use disorders	88.9	1.65	2023-01-01	In-person	2a
Hemoglobinopathies and hemolytic anemias	90.16	1.26	2023-01-01	In-person	2a
Congenital birth defects	90.75	0.58	2023-01-01	In-person	2a
COVID-19	91.62	0.88	2023-01-01	In-person	2a
Respiratory infections and tuberculosis	96.87	5.25	2023-01-01	In-person	2a
Maternal disorders	98.04	1.17	2023-01-01	In-person	2a
Nutritional deficiencies	98.9	0.86	2023-01-01	In-person	2a
Non-respiratory infectious diseases	99.97	1.07	2023-01-01	In-person	2a
Neonatal disorders	100	0.03	2023-01-01	In-person	2a
Unassigned	19.1	19.1	2023-02-01	In-person	2a
Treatment of hypertension	25.32	6.22	2023-02-01	In-person	2a
Well visits	36.21	10.89	2023-02-01	In-person	2a
Treatment of hyperlipidemia	37.77	1.56	2023-02-01	In-person	2a
Treatment of obesity	38.64	0.88	2023-02-01	In-person	2a
Tobacco intervention	38.74	0.1	2023-02-01	In-person	2a
Injuries	41.56	2.92	2023-02-01	In-person	2a
Mental disorders	46.81	5.25	2023-02-01	In-person	2a
Musculoskeletal disorders	55.76	8.94	2023-02-01	In-person	2a
Chronic respiratory diseases	59.94	4.18	2023-02-01	In-person	2a
Diabetes	64.51	4.57	2023-02-01	In-person	2a
Neurological disorders	67.52	3.01	2023-02-01	In-person	2a
Cardiovascular diseases	70.83	3.31	2023-02-01	In-person	2a
Skin and subcutaneous diseases	73.65	2.82	2023-02-01	In-person	2a
Digestive diseases	75.89	2.24	2023-02-01	In-person	2a
Sense organ diseases	78.61	2.72	2023-02-01	In-person	2a
Endocrine, metabolic, blood, and immune disorders	80.16	1.56	2023-02-01	In-person	2a
Gynecological diseases	81.14	0.97	2023-02-01	In-person	2a
Neoplasms	83.08	1.94	2023-02-01	In-person	2a
Urinary diseases and male infertility	84.83	1.75	2023-02-01	In-person	2a
Oral disorders	86.1	1.26	2023-02-01	In-person	2a
Kidney diseases	86.97	0.88	2023-02-01	In-person	2a
Substance use disorders	89.01	2.04	2023-02-01	In-person	2a
Hemoglobinopathies and hemolytic anemias	90.28	1.27	2023-02-01	In-person	2a
Congenital birth defects	90.67	0.39	2023-02-01	In-person	2a
COVID-19	91.74	1.07	2023-02-01	In-person	2a
Respiratory infections and tuberculosis	96.5	4.76	2023-02-01	In-person	2a
Maternal disorders	97.55	1.05	2023-02-01	In-person	2a
Nutritional deficiencies	98.51	0.96	2023-02-01	In-person	2a
Non-respiratory infectious diseases	99.99	1.48	2023-02-01	In-person	2a
Neonatal disorders	100	0.01	2023-02-01	In-person	2a
Unassigned	8.91	8.91	2019-02-01	Telemedicine	2b
Treatment of hypertension	13.52	4.62	2019-02-01	Telemedicine	2b
Well visits	14.98	1.46	2019-02-01	Telemedicine	2b
Treatment of hyperlipidemia	17.81	2.83	2019-02-01	Telemedicine	2b
Treatment of obesity	17.97	0.16	2019-02-01	Telemedicine	2b
Tobacco intervention	17.97	0	2019-02-01	Telemedicine	2b
Injuries	18.13	0.16	2019-02-01	Telemedicine	2b
Mental disorders	70.99	52.85	2019-02-01	Telemedicine	2b
Musculoskeletal disorders	75.11	4.13	2019-02-01	Telemedicine	2b
Chronic respiratory diseases	77.78	2.67	2019-02-01	Telemedicine	2b
Diabetes	78.51	0.73	2019-02-01	Telemedicine	2b
Neurological disorders	79.73	1.22	2019-02-01	Telemedicine	2b
Cardiovascular diseases	80.94	1.21	2019-02-01	Telemedicine	2b
Skin and subcutaneous diseases	81.91	0.97	2019-02-01	Telemedicine	2b
Digestive diseases	83.13	1.21	2019-02-01	Telemedicine	2b
Sense organ diseases	84.74	1.61	2019-02-01	Telemedicine	2b
Endocrine, metabolic, blood, and immune disorders	85.88	1.13	2019-02-01	Telemedicine	2b
Gynecological diseases	86.93	1.05	2019-02-01	Telemedicine	2b
Neoplasms	88.06	1.13	2019-02-01	Telemedicine	2b
Urinary diseases and male infertility	89.03	0.97	2019-02-01	Telemedicine	2b
Oral disorders	90.16	1.13	2019-02-01	Telemedicine	2b
Kidney diseases	91.22	1.05	2019-02-01	Telemedicine	2b
Substance use disorders	91.94	0.73	2019-02-01	Telemedicine	2b
Hemoglobinopathies and hemolytic anemias	92.51	0.57	2019-02-01	Telemedicine	2b
Congenital birth defects	92.91	0.4	2019-02-01	Telemedicine	2b
COVID-19	92.91	0	2019-02-01	Telemedicine	2b
Respiratory infections and tuberculosis	97.45	4.54	2019-02-01	Telemedicine	2b
Maternal disorders	98.66	1.21	2019-02-01	Telemedicine	2b
Nutritional deficiencies	99.55	0.89	2019-02-01	Telemedicine	2b
Non-respiratory infectious diseases	99.63	0.08	2019-02-01	Telemedicine	2b
Neonatal disorders	100	0.37	2019-02-01	Telemedicine	2b
Unassigned	6.63	6.63	2019-03-01	Telemedicine	2b
Treatment of hypertension	10.46	3.83	2019-03-01	Telemedicine	2b
Well visits	13.17	2.71	2019-03-01	Telemedicine	2b
Treatment of hyperlipidemia	13.61	0.45	2019-03-01	Telemedicine	2b
Treatment of obesity	13.78	0.17	2019-03-01	Telemedicine	2b
Tobacco intervention	13.78	0	2019-03-01	Telemedicine	2b
Injuries	15.39	1.61	2019-03-01	Telemedicine	2b
Mental disorders	75.38	59.98	2019-03-01	Telemedicine	2b
Musculoskeletal disorders	77.96	2.58	2019-03-01	Telemedicine	2b
Chronic respiratory diseases	80.6	2.64	2019-03-01	Telemedicine	2b
Diabetes	83.81	3.2	2019-03-01	Telemedicine	2b
Neurological disorders	84.82	1.01	2019-03-01	Telemedicine	2b
Cardiovascular diseases	85.77	0.96	2019-03-01	Telemedicine	2b
Skin and subcutaneous diseases	86.67	0.9	2019-03-01	Telemedicine	2b
Digestive diseases	87.46	0.79	2019-03-01	Telemedicine	2b
Sense organ diseases	88.3	0.84	2019-03-01	Telemedicine	2b
Endocrine, metabolic, blood, and immune disorders	88.98	0.67	2019-03-01	Telemedicine	2b
Gynecological diseases	89.99	1.01	2019-03-01	Telemedicine	2b
Neoplasms	90.94	0.96	2019-03-01	Telemedicine	2b
Urinary diseases and male infertility	91.79	0.84	2019-03-01	Telemedicine	2b
Oral disorders	92.8	1.01	2019-03-01	Telemedicine	2b
Kidney diseases	93.64	0.84	2019-03-01	Telemedicine	2b
Substance use disorders	94.6	0.95	2019-03-01	Telemedicine	2b
Hemoglobinopathies and hemolytic anemias	95.55	0.95	2019-03-01	Telemedicine	2b
Congenital birth defects	96.11	0.56	2019-03-01	Telemedicine	2b
COVID-19	96.5	0.39	2019-03-01	Telemedicine	2b
Respiratory infections and tuberculosis	98.07	1.57	2019-03-01	Telemedicine	2b
Maternal disorders	98.75	0.67	2019-03-01	Telemedicine	2b
Nutritional deficiencies	98.92	0.17	2019-03-01	Telemedicine	2b
Non-respiratory infectious diseases	99.48	0.56	2019-03-01	Telemedicine	2b
Neonatal disorders	100	0.52	2019-03-01	Telemedicine	2b
Unassigned	7.82	7.82	2019-04-01	Telemedicine	2b
Treatment of hypertension	12.66	4.84	2019-04-01	Telemedicine	2b
Well visits	13.95	1.29	2019-04-01	Telemedicine	2b
Treatment of hyperlipidemia	16.2	2.25	2019-04-01	Telemedicine	2b
Treatment of obesity	16.71	0.5	2019-04-01	Telemedicine	2b
Tobacco intervention	16.87	0.17	2019-04-01	Telemedicine	2b
Injuries	17.54	0.67	2019-04-01	Telemedicine	2b
Mental disorders	71.9	54.36	2019-04-01	Telemedicine	2b
Musculoskeletal disorders	73.93	2.03	2019-04-01	Telemedicine	2b
Chronic respiratory diseases	75.39	1.46	2019-04-01	Telemedicine	2b
Diabetes	76.9	1.52	2019-04-01	Telemedicine	2b
Neurological disorders	79.15	2.25	2019-04-01	Telemedicine	2b
Cardiovascular diseases	81.12	1.97	2019-04-01	Telemedicine	2b
Skin and subcutaneous diseases	83.31	2.19	2019-04-01	Telemedicine	2b
Digestive diseases	85.33	2.02	2019-04-01	Telemedicine	2b
Sense organ diseases	87.24	1.91	2019-04-01	Telemedicine	2b
Endocrine, metabolic, blood, and immune disorders	88.93	1.69	2019-04-01	Telemedicine	2b
Gynecological diseases	89.72	0.79	2019-04-01	Telemedicine	2b
Neoplasms	90.73	1.01	2019-04-01	Telemedicine	2b
Urinary diseases and male infertility	91.35	0.62	2019-04-01	Telemedicine	2b
Oral disorders	92.19	0.84	2019-04-01	Telemedicine	2b
Kidney diseases	93.15	0.96	2019-04-01	Telemedicine	2b
Substance use disorders	93.99	0.84	2019-04-01	Telemedicine	2b
Hemoglobinopathies and hemolytic anemias	94.89	0.9	2019-04-01	Telemedicine	2b
Congenital birth defects	95.51	0.62	2019-04-01	Telemedicine	2b
COVID-19	95.62	0.11	2019-04-01	Telemedicine	2b
Respiratory infections and tuberculosis	98.04	2.42	2019-04-01	Telemedicine	2b
Maternal disorders	98.49	0.45	2019-04-01	Telemedicine	2b
Nutritional deficiencies	98.83	0.34	2019-04-01	Telemedicine	2b
Non-respiratory infectious diseases	99.5	0.67	2019-04-01	Telemedicine	2b
Neonatal disorders	100	0.5	2019-04-01	Telemedicine	2b
Unassigned	8.05	8.05	2019-05-01	Telemedicine	2b
Treatment of hypertension	12.6	4.55	2019-05-01	Telemedicine	2b
Well visits	13.89	1.29	2019-05-01	Telemedicine	2b
Treatment of hyperlipidemia	16.26	2.36	2019-05-01	Telemedicine	2b
Treatment of obesity	16.76	0.5	2019-05-01	Telemedicine	2b
Tobacco intervention	16.82	0.06	2019-05-01	Telemedicine	2b
Injuries	17.43	0.62	2019-05-01	Telemedicine	2b
Mental disorders	71.73	54.3	2019-05-01	Telemedicine	2b
Musculoskeletal disorders	74.43	2.7	2019-05-01	Telemedicine	2b
Chronic respiratory diseases	76.96	2.53	2019-05-01	Telemedicine	2b
Diabetes	79.32	2.36	2019-05-01	Telemedicine	2b
Neurological disorders	81.85	2.53	2019-05-01	Telemedicine	2b
Cardiovascular diseases	84.94	3.09	2019-05-01	Telemedicine	2b
Skin and subcutaneous diseases	86.45	1.52	2019-05-01	Telemedicine	2b
Digestive diseases	87.52	1.07	2019-05-01	Telemedicine	2b
Sense organ diseases	88.76	1.24	2019-05-01	Telemedicine	2b
Endocrine, metabolic, blood, and immune disorders	89.49	0.73	2019-05-01	Telemedicine	2b
Gynecological diseases	90.44	0.96	2019-05-01	Telemedicine	2b
Neoplasms	91.51	1.07	2019-05-01	Telemedicine	2b
Urinary diseases and male infertility	92.35	0.84	2019-05-01	Telemedicine	2b
Oral disorders	93.09	0.73	2019-05-01	Telemedicine	2b
Kidney diseases	93.93	0.84	2019-05-01	Telemedicine	2b
Substance use disorders	94.6	0.68	2019-05-01	Telemedicine	2b
Hemoglobinopathies and hemolytic anemias	95.05	0.45	2019-05-01	Telemedicine	2b
Congenital birth defects	95.66	0.61	2019-05-01	Telemedicine	2b
COVID-19	95.77	0.11	2019-05-01	Telemedicine	2b
Respiratory infections and tuberculosis	96.83	1.06	2019-05-01	Telemedicine	2b
Maternal disorders	97.86	1.03	2019-05-01	Telemedicine	2b
Nutritional deficiencies	98.76	0.9	2019-05-01	Telemedicine	2b
Non-respiratory infectious diseases	99.09	0.34	2019-05-01	Telemedicine	2b
Neonatal disorders	100	0.91	2019-05-01	Telemedicine	2b
Unassigned	5.92	5.92	2019-06-01	Telemedicine	2b
Treatment of hypertension	9.01	3.09	2019-06-01	Telemedicine	2b
Well visits	10.01	1.01	2019-06-01	Telemedicine	2b
Treatment of hyperlipidemia	12.32	2.31	2019-06-01	Telemedicine	2b
Treatment of obesity	12.94	0.62	2019-06-01	Telemedicine	2b
Tobacco intervention	12.94	0	2019-06-01	Telemedicine	2b
Injuries	13.84	0.9	2019-06-01	Telemedicine	2b
Mental disorders	67.35	53.51	2019-06-01	Telemedicine	2b
Musculoskeletal disorders	70.44	3.09	2019-06-01	Telemedicine	2b
Chronic respiratory diseases	71.79	1.35	2019-06-01	Telemedicine	2b
Diabetes	74.15	2.36	2019-06-01	Telemedicine	2b
Neurological disorders	77.41	3.26	2019-06-01	Telemedicine	2b
Cardiovascular diseases	79.94	2.53	2019-06-01	Telemedicine	2b
Skin and subcutaneous diseases	82.8	2.86	2019-06-01	Telemedicine	2b
Digestive diseases	83.87	1.07	2019-06-01	Telemedicine	2b
Sense organ diseases	84.83	0.96	2019-06-01	Telemedicine	2b
Endocrine, metabolic, blood, and immune disorders	85.89	1.07	2019-06-01	Telemedicine	2b
Gynecological diseases	86.91	1.01	2019-06-01	Telemedicine	2b
Neoplasms	88.03	1.12	2019-06-01	Telemedicine	2b
Urinary diseases and male infertility	88.93	0.9	2019-06-01	Telemedicine	2b
Oral disorders	89.55	0.62	2019-06-01	Telemedicine	2b
Kidney diseases	90.84	1.29	2019-06-01	Telemedicine	2b
Substance use disorders	92.13	1.29	2019-06-01	Telemedicine	2b
Hemoglobinopathies and hemolytic anemias	93.42	1.29	2019-06-01	Telemedicine	2b
Congenital birth defects	94.49	1.07	2019-06-01	Telemedicine	2b
COVID-19	94.6	0.11	2019-06-01	Telemedicine	2b
Respiratory infections and tuberculosis	96.85	2.25	2019-06-01	Telemedicine	2b
Maternal disorders	97.92	1.07	2019-06-01	Telemedicine	2b
Nutritional deficiencies	98.76	0.84	2019-06-01	Telemedicine	2b
Non-respiratory infectious diseases	99.27	0.5	2019-06-01	Telemedicine	2b
Neonatal disorders	100	0.73	2019-06-01	Telemedicine	2b
Unassigned	4.64	4.64	2019-07-01	Telemedicine	2b
Treatment of hypertension	7.05	2.41	2019-07-01	Telemedicine	2b
Well visits	7.95	0.9	2019-07-01	Telemedicine	2b
Treatment of hyperlipidemia	10.42	2.47	2019-07-01	Telemedicine	2b
Treatment of obesity	11.49	1.07	2019-07-01	Telemedicine	2b
Tobacco intervention	11.65	0.17	2019-07-01	Telemedicine	2b
Injuries	12.27	0.62	2019-07-01	Telemedicine	2b
Mental disorders	74.39	62.11	2019-07-01	Telemedicine	2b
Musculoskeletal disorders	76.86	2.47	2019-07-01	Telemedicine	2b
Chronic respiratory diseases	80.01	3.15	2019-07-01	Telemedicine	2b
Diabetes	81.69	1.69	2019-07-01	Telemedicine	2b
Neurological disorders	83.54	1.85	2019-07-01	Telemedicine	2b
Cardiovascular diseases	84.95	1.41	2019-07-01	Telemedicine	2b
Skin and subcutaneous diseases	86.3	1.35	2019-07-01	Telemedicine	2b
Digestive diseases	87.37	1.07	2019-07-01	Telemedicine	2b
Sense organ diseases	88.32	0.96	2019-07-01	Telemedicine	2b
Endocrine, metabolic, blood, and immune disorders	89.05	0.73	2019-07-01	Telemedicine	2b
Gynecological diseases	90.12	1.07	2019-07-01	Telemedicine	2b
Neoplasms	91.25	1.13	2019-07-01	Telemedicine	2b
Urinary diseases and male infertility	92.09	0.84	2019-07-01	Telemedicine	2b
Oral disorders	92.82	0.73	2019-07-01	Telemedicine	2b
Kidney diseases	93.49	0.67	2019-07-01	Telemedicine	2b
Substance use disorders	94.45	0.96	2019-07-01	Telemedicine	2b
Hemoglobinopathies and hemolytic anemias	95.63	1.18	2019-07-01	Telemedicine	2b
Congenital birth defects	96.08	0.45	2019-07-01	Telemedicine	2b
COVID-19	96.13	0.06	2019-07-01	Telemedicine	2b
Respiratory infections and tuberculosis	96.92	0.79	2019-07-01	Telemedicine	2b
Maternal disorders	98.1	1.18	2019-07-01	Telemedicine	2b
Nutritional deficiencies	98.83	0.73	2019-07-01	Telemedicine	2b
Non-respiratory infectious diseases	99.5	0.67	2019-07-01	Telemedicine	2b
Neonatal disorders	100	0.5	2019-07-01	Telemedicine	2b
Unassigned	1.27	1.27	2019-08-01	Telemedicine	2b
Treatment of hypertension	3.24	1.97	2019-08-01	Telemedicine	2b
Well visits	5.03	1.79	2019-08-01	Telemedicine	2b
Treatment of hyperlipidemia	8.12	3.09	2019-08-01	Telemedicine	2b
Treatment of obesity	8.68	0.56	2019-08-01	Telemedicine	2b
Tobacco intervention	8.74	0.06	2019-08-01	Telemedicine	2b
Injuries	10.03	1.29	2019-08-01	Telemedicine	2b
Mental disorders	77.21	67.17	2019-08-01	Telemedicine	2b
Musculoskeletal disorders	80.3	3.09	2019-08-01	Telemedicine	2b
Chronic respiratory diseases	81.31	1.01	2019-08-01	Telemedicine	2b
Diabetes	82.65	1.35	2019-08-01	Telemedicine	2b
Neurological disorders	83.72	1.07	2019-08-01	Telemedicine	2b
Cardiovascular diseases	85.01	1.29	2019-08-01	Telemedicine	2b
Skin and subcutaneous diseases	86.02	1.01	2019-08-01	Telemedicine	2b
Digestive diseases	87.15	1.12	2019-08-01	Telemedicine	2b
Sense organ diseases	88.22	1.07	2019-08-01	Telemedicine	2b
Endocrine, metabolic, blood, and immune disorders	89.23	1.01	2019-08-01	Telemedicine	2b
Gynecological diseases	90.07	0.84	2019-08-01	Telemedicine	2b
Neoplasms	90.86	0.79	2019-08-01	Telemedicine	2b
Urinary diseases and male infertility	91.47	0.62	2019-08-01	Telemedicine	2b
Oral disorders	92.37	0.9	2019-08-01	Telemedicine	2b
Kidney diseases	93.67	1.3	2019-08-01	Telemedicine	2b
Substance use disorders	94.45	0.78	2019-08-01	Telemedicine	2b
Hemoglobinopathies and hemolytic anemias	95.13	0.67	2019-08-01	Telemedicine	2b
Congenital birth defects	95.74	0.62	2019-08-01	Telemedicine	2b
COVID-19	95.97	0.22	2019-08-01	Telemedicine	2b
Respiratory infections and tuberculosis	97.43	1.46	2019-08-01	Telemedicine	2b
Maternal disorders	98.22	0.79	2019-08-01	Telemedicine	2b
Nutritional deficiencies	98.84	0.62	2019-08-01	Telemedicine	2b
Non-respiratory infectious diseases	99.23	0.39	2019-08-01	Telemedicine	2b
Neonatal disorders	100	0.77	2019-08-01	Telemedicine	2b
Unassigned	1.62	1.62	2019-09-01	Telemedicine	2b
Treatment of hypertension	4.83	3.21	2019-09-01	Telemedicine	2b
Well visits	5.95	1.12	2019-09-01	Telemedicine	2b
Treatment of hyperlipidemia	10	4.05	2019-09-01	Telemedicine	2b
Treatment of obesity	10.73	0.73	2019-09-01	Telemedicine	2b
Tobacco intervention	10.73	0	2019-09-01	Telemedicine	2b
Injuries	12.81	2.08	2019-09-01	Telemedicine	2b
Mental disorders	77.56	64.75	2019-09-01	Telemedicine	2b
Musculoskeletal disorders	79.69	2.14	2019-09-01	Telemedicine	2b
Chronic respiratory diseases	80.98	1.29	2019-09-01	Telemedicine	2b
Diabetes	81.71	0.73	2019-09-01	Telemedicine	2b
Neurological disorders	83.45	1.74	2019-09-01	Telemedicine	2b
Cardiovascular diseases	85.53	2.08	2019-09-01	Telemedicine	2b
Skin and subcutaneous diseases	86.26	0.73	2019-09-01	Telemedicine	2b
Digestive diseases	87.1	0.84	2019-09-01	Telemedicine	2b
Sense organ diseases	87.77	0.67	2019-09-01	Telemedicine	2b
Endocrine, metabolic, blood, and immune disorders	88.34	0.56	2019-09-01	Telemedicine	2b
Gynecological diseases	89.24	0.9	2019-09-01	Telemedicine	2b
Neoplasms	90.59	1.35	2019-09-01	Telemedicine	2b
Urinary diseases and male infertility	91.43	0.84	2019-09-01	Telemedicine	2b
Oral disorders	92.61	1.18	2019-09-01	Telemedicine	2b
Kidney diseases	93.45	0.84	2019-09-01	Telemedicine	2b
Substance use disorders	94.07	0.62	2019-09-01	Telemedicine	2b
Hemoglobinopathies and hemolytic anemias	94.69	0.62	2019-09-01	Telemedicine	2b
Congenital birth defects	94.8	0.11	2019-09-01	Telemedicine	2b
COVID-19	94.97	0.17	2019-09-01	Telemedicine	2b
Respiratory infections and tuberculosis	97.27	2.31	2019-09-01	Telemedicine	2b
Maternal disorders	97.95	0.67	2019-09-01	Telemedicine	2b
Nutritional deficiencies	98.62	0.67	2019-09-01	Telemedicine	2b
Non-respiratory infectious diseases	99.29	0.67	2019-09-01	Telemedicine	2b
Neonatal disorders	100	0.71	2019-09-01	Telemedicine	2b
Unassigned	2.69	2.69	2019-10-01	Telemedicine	2b
Treatment of hypertension	4.15	1.46	2019-10-01	Telemedicine	2b
Well visits	5.33	1.18	2019-10-01	Telemedicine	2b
Treatment of hyperlipidemia	8.87	3.54	2019-10-01	Telemedicine	2b
Treatment of obesity	10.28	1.41	2019-10-01	Telemedicine	2b
Tobacco intervention	10.39	0.11	2019-10-01	Telemedicine	2b
Injuries	11.17	0.78	2019-10-01	Telemedicine	2b
Mental disorders	74.14	62.96	2019-10-01	Telemedicine	2b
Musculoskeletal disorders	76.33	2.19	2019-10-01	Telemedicine	2b
Chronic respiratory diseases	77.79	1.46	2019-10-01	Telemedicine	2b
Diabetes	79.75	1.96	2019-10-01	Telemedicine	2b
Neurological disorders	81.44	1.69	2019-10-01	Telemedicine	2b
Cardiovascular diseases	82.9	1.46	2019-10-01	Telemedicine	2b
Skin and subcutaneous diseases	84.19	1.29	2019-10-01	Telemedicine	2b
Digestive diseases	85.54	1.35	2019-10-01	Telemedicine	2b
Sense organ diseases	86.67	1.12	2019-10-01	Telemedicine	2b
Endocrine, metabolic, blood, and immune disorders	88.02	1.35	2019-10-01	Telemedicine	2b
Gynecological diseases	89.08	1.07	2019-10-01	Telemedicine	2b
Neoplasms	89.76	0.67	2019-10-01	Telemedicine	2b
Urinary diseases and male infertility	90.71	0.96	2019-10-01	Telemedicine	2b
Oral disorders	91.84	1.12	2019-10-01	Telemedicine	2b
Kidney diseases	92.85	1.01	2019-10-01	Telemedicine	2b
Substance use disorders	94.38	1.53	2019-10-01	Telemedicine	2b
Hemoglobinopathies and hemolytic anemias	95.08	0.71	2019-10-01	Telemedicine	2b
Congenital birth defects	96.05	0.97	2019-10-01	Telemedicine	2b
COVID-19	96.22	0.17	2019-10-01	Telemedicine	2b
Respiratory infections and tuberculosis	97.85	1.63	2019-10-01	Telemedicine	2b
Maternal disorders	98.47	0.62	2019-10-01	Telemedicine	2b
Nutritional deficiencies	99.03	0.56	2019-10-01	Telemedicine	2b
Non-respiratory infectious diseases	99.2	0.17	2019-10-01	Telemedicine	2b
Neonatal disorders	100	0.8	2019-10-01	Telemedicine	2b
Unassigned	5.17	5.17	2019-11-01	Telemedicine	2b
Treatment of hypertension	7.02	1.85	2019-11-01	Telemedicine	2b
Well visits	9.22	2.19	2019-11-01	Telemedicine	2b
Treatment of hyperlipidemia	12.48	3.26	2019-11-01	Telemedicine	2b
Treatment of obesity	13.37	0.9	2019-11-01	Telemedicine	2b
Tobacco intervention	13.37	0	2019-11-01	Telemedicine	2b
Injuries	13.37	0	2019-11-01	Telemedicine	2b
Mental disorders	69.3	55.93	2019-11-01	Telemedicine	2b
Musculoskeletal disorders	71.05	1.75	2019-11-01	Telemedicine	2b
Chronic respiratory diseases	72.62	1.57	2019-11-01	Telemedicine	2b
Diabetes	74.58	1.96	2019-11-01	Telemedicine	2b
Neurological disorders	77.17	2.59	2019-11-01	Telemedicine	2b
Cardiovascular diseases	79.98	2.81	2019-11-01	Telemedicine	2b
Skin and subcutaneous diseases	81.61	1.63	2019-11-01	Telemedicine	2b
Digestive diseases	83.58	1.97	2019-11-01	Telemedicine	2b
Sense organ diseases	84.53	0.95	2019-11-01	Telemedicine	2b
Endocrine, metabolic, blood, and immune disorders	85.77	1.24	2019-11-01	Telemedicine	2b
Gynecological diseases	86.84	1.07	2019-11-01	Telemedicine	2b
Neoplasms	88.13	1.29	2019-11-01	Telemedicine	2b
Urinary diseases and male infertility	89.2	1.07	2019-11-01	Telemedicine	2b
Oral disorders	90.15	0.96	2019-11-01	Telemedicine	2b
Kidney diseases	91.28	1.12	2019-11-01	Telemedicine	2b
Substance use disorders	91.5	0.22	2019-11-01	Telemedicine	2b
Hemoglobinopathies and hemolytic anemias	91.61	0.11	2019-11-01	Telemedicine	2b
Congenital birth defects	96	4.39	2019-11-01	Telemedicine	2b
COVID-19	96.17	0.17	2019-11-01	Telemedicine	2b
Respiratory infections and tuberculosis	97.91	1.74	2019-11-01	Telemedicine	2b
Maternal disorders	98.64	0.73	2019-11-01	Telemedicine	2b
Nutritional deficiencies	98.92	0.28	2019-11-01	Telemedicine	2b
Non-respiratory infectious diseases	99.09	0.17	2019-11-01	Telemedicine	2b
Neonatal disorders	100	0.91	2019-11-01	Telemedicine	2b
Unassigned	2.04	2.04	2019-12-01	Telemedicine	2b
Treatment of hypertension	3.22	1.18	2019-12-01	Telemedicine	2b
Well visits	4.28	1.07	2019-12-01	Telemedicine	2b
Treatment of hyperlipidemia	5.29	1.01	2019-12-01	Telemedicine	2b
Treatment of obesity	8.44	3.15	2019-12-01	Telemedicine	2b
Tobacco intervention	8.5	0.06	2019-12-01	Telemedicine	2b
Injuries	9	0.5	2019-12-01	Telemedicine	2b
Mental disorders	67.46	58.46	2019-12-01	Telemedicine	2b
Musculoskeletal disorders	69.49	2.02	2019-12-01	Telemedicine	2b
Chronic respiratory diseases	71.4	1.91	2019-12-01	Telemedicine	2b
Diabetes	73.53	2.13	2019-12-01	Telemedicine	2b
Neurological disorders	75.05	1.52	2019-12-01	Telemedicine	2b
Cardiovascular diseases	76	0.95	2019-12-01	Telemedicine	2b
Skin and subcutaneous diseases	77.41	1.4	2019-12-01	Telemedicine	2b
Digestive diseases	79.54	2.13	2019-12-01	Telemedicine	2b
Sense organ diseases	81.34	1.8	2019-12-01	Telemedicine	2b
Endocrine, metabolic, blood, and immune disorders	83.31	1.97	2019-12-01	Telemedicine	2b
Gynecological diseases	86.17	2.87	2019-12-01	Telemedicine	2b
Neoplasms	87.24	1.07	2019-12-01	Telemedicine	2b
Urinary diseases and male infertility	88.37	1.12	2019-12-01	Telemedicine	2b
Oral disorders	89.77	1.4	2019-12-01	Telemedicine	2b
Kidney diseases	91.06	1.29	2019-12-01	Telemedicine	2b
Substance use disorders	91.34	0.28	2019-12-01	Telemedicine	2b
Hemoglobinopathies and hemolytic anemias	95.27	3.93	2019-12-01	Telemedicine	2b
Congenital birth defects	95.78	0.51	2019-12-01	Telemedicine	2b
COVID-19	95.89	0.11	2019-12-01	Telemedicine	2b
Respiratory infections and tuberculosis	98.25	2.36	2019-12-01	Telemedicine	2b
Maternal disorders	98.76	0.51	2019-12-01	Telemedicine	2b
Nutritional deficiencies	98.98	0.22	2019-12-01	Telemedicine	2b
Non-respiratory infectious diseases	99.09	0.11	2019-12-01	Telemedicine	2b
Neonatal disorders	100	0.91	2019-12-01	Telemedicine	2b
Unassigned	2.5	2.5	2020-01-01	Telemedicine	2b
Treatment of hypertension	4.96	2.46	2020-01-01	Telemedicine	2b
Well visits	6.32	1.36	2020-01-01	Telemedicine	2b
Treatment of hyperlipidemia	7.63	1.31	2020-01-01	Telemedicine	2b
Treatment of obesity	8.09	0.47	2020-01-01	Telemedicine	2b
Tobacco intervention	8.19	0.09	2020-01-01	Telemedicine	2b
Injuries	8.98	0.8	2020-01-01	Telemedicine	2b
Mental disorders	71.38	62.39	2020-01-01	Telemedicine	2b
Musculoskeletal disorders	73.91	2.53	2020-01-01	Telemedicine	2b
Chronic respiratory diseases	77.51	3.6	2020-01-01	Telemedicine	2b
Diabetes	79.38	1.87	2020-01-01	Telemedicine	2b
Neurological disorders	80.65	1.26	2020-01-01	Telemedicine	2b
Cardiovascular diseases	81.35	0.7	2020-01-01	Telemedicine	2b
Skin and subcutaneous diseases	82.1	0.75	2020-01-01	Telemedicine	2b
Digestive diseases	83.03	0.93	2020-01-01	Telemedicine	2b
Sense organ diseases	84.34	1.31	2020-01-01	Telemedicine	2b
Endocrine, metabolic, blood, and immune disorders	85.28	0.94	2020-01-01	Telemedicine	2b
Gynecological diseases	85.98	0.7	2020-01-01	Telemedicine	2b
Neoplasms	86.96	0.98	2020-01-01	Telemedicine	2b
Urinary diseases and male infertility	88.14	1.17	2020-01-01	Telemedicine	2b
Oral disorders	89.21	1.08	2020-01-01	Telemedicine	2b
Kidney diseases	90.01	0.8	2020-01-01	Telemedicine	2b
Substance use disorders	90.66	0.65	2020-01-01	Telemedicine	2b
Hemoglobinopathies and hemolytic anemias	92.21	1.55	2020-01-01	Telemedicine	2b
Congenital birth defects	94.27	2.06	2020-01-01	Telemedicine	2b
COVID-19	94.27	0	2020-01-01	Telemedicine	2b
Respiratory infections and tuberculosis	97.73	3.46	2020-01-01	Telemedicine	2b
Maternal disorders	98.39	0.66	2020-01-01	Telemedicine	2b
Nutritional deficiencies	98.91	0.52	2020-01-01	Telemedicine	2b
Non-respiratory infectious diseases	99.14	0.23	2020-01-01	Telemedicine	2b
Neonatal disorders	100	0.86	2020-01-01	Telemedicine	2b
Unassigned	3.83	3.83	2020-02-01	Telemedicine	2b
Treatment of hypertension	4.96	1.12	2020-02-01	Telemedicine	2b
Well visits	6.41	1.45	2020-02-01	Telemedicine	2b
Treatment of hyperlipidemia	8.14	1.73	2020-02-01	Telemedicine	2b
Treatment of obesity	9.45	1.31	2020-02-01	Telemedicine	2b
Tobacco intervention	9.59	0.14	2020-02-01	Telemedicine	2b
Injuries	10.01	0.42	2020-02-01	Telemedicine	2b
Mental disorders	70.58	60.57	2020-02-01	Telemedicine	2b
Musculoskeletal disorders	72.31	1.73	2020-02-01	Telemedicine	2b
Chronic respiratory diseases	73.95	1.64	2020-02-01	Telemedicine	2b
Diabetes	76.05	2.11	2020-02-01	Telemedicine	2b
Neurological disorders	77.83	1.78	2020-02-01	Telemedicine	2b
Cardiovascular diseases	78.96	1.12	2020-02-01	Telemedicine	2b
Skin and subcutaneous diseases	80.83	1.87	2020-02-01	Telemedicine	2b
Digestive diseases	82.47	1.64	2020-02-01	Telemedicine	2b
Sense organ diseases	83.54	1.08	2020-02-01	Telemedicine	2b
Endocrine, metabolic, blood, and immune disorders	84.58	1.03	2020-02-01	Telemedicine	2b
Gynecological diseases	85.79	1.22	2020-02-01	Telemedicine	2b
Neoplasms	86.63	0.84	2020-02-01	Telemedicine	2b
Urinary diseases and male infertility	87.76	1.13	2020-02-01	Telemedicine	2b
Oral disorders	88.74	0.98	2020-02-01	Telemedicine	2b
Kidney diseases	90.52	1.78	2020-02-01	Telemedicine	2b
Substance use disorders	91.6	1.08	2020-02-01	Telemedicine	2b
Hemoglobinopathies and hemolytic anemias	92.58	0.98	2020-02-01	Telemedicine	2b
Congenital birth defects	93.61	1.03	2020-02-01	Telemedicine	2b
COVID-19	94.12	0.51	2020-02-01	Telemedicine	2b
Respiratory infections and tuberculosis	97.42	3.3	2020-02-01	Telemedicine	2b
Maternal disorders	98.44	1.01	2020-02-01	Telemedicine	2b
Nutritional deficiencies	98.86	0.42	2020-02-01	Telemedicine	2b
Non-respiratory infectious diseases	99.14	0.28	2020-02-01	Telemedicine	2b
Neonatal disorders	100	0.86	2020-02-01	Telemedicine	2b
Unassigned	11.89	11.89	2020-03-01	Telemedicine	2b
Treatment of hypertension	19.05	7.16	2020-03-01	Telemedicine	2b
Well visits	20.5	1.45	2020-03-01	Telemedicine	2b
Treatment of hyperlipidemia	22.09	1.59	2020-03-01	Telemedicine	2b
Treatment of obesity	23.03	0.93	2020-03-01	Telemedicine	2b
Tobacco intervention	23.17	0.14	2020-03-01	Telemedicine	2b
Injuries	24.2	1.03	2020-03-01	Telemedicine	2b
Mental disorders	39.19	14.99	2020-03-01	Telemedicine	2b
Musculoskeletal disorders	44.86	5.67	2020-03-01	Telemedicine	2b
Chronic respiratory diseases	55.91	11.05	2020-03-01	Telemedicine	2b
Diabetes	60.74	4.83	2020-03-01	Telemedicine	2b
Neurological disorders	63.22	2.48	2020-03-01	Telemedicine	2b
Cardiovascular diseases	65.04	1.83	2020-03-01	Telemedicine	2b
Skin and subcutaneous diseases	66.64	1.59	2020-03-01	Telemedicine	2b
Digestive diseases	68.7	2.06	2020-03-01	Telemedicine	2b
Sense organ diseases	70.38	1.69	2020-03-01	Telemedicine	2b
Endocrine, metabolic, blood, and immune disorders	73.01	2.62	2020-03-01	Telemedicine	2b
Gynecological diseases	75.02	2.02	2020-03-01	Telemedicine	2b
Neoplasms	76.05	1.03	2020-03-01	Telemedicine	2b
Urinary diseases and male infertility	77.08	1.03	2020-03-01	Telemedicine	2b
Oral disorders	78.44	1.36	2020-03-01	Telemedicine	2b
Kidney diseases	79.66	1.22	2020-03-01	Telemedicine	2b
Substance use disorders	81.25	1.59	2020-03-01	Telemedicine	2b
Hemoglobinopathies and hemolytic anemias	82.14	0.89	2020-03-01	Telemedicine	2b
Congenital birth defects	82.7	0.56	2020-03-01	Telemedicine	2b
COVID-19	83.45	0.75	2020-03-01	Telemedicine	2b
Respiratory infections and tuberculosis	95.11	11.66	2020-03-01	Telemedicine	2b
Maternal disorders	95.72	0.61	2020-03-01	Telemedicine	2b
Nutritional deficiencies	96.66	0.94	2020-03-01	Telemedicine	2b
Non-respiratory infectious diseases	98.86	2.2	2020-03-01	Telemedicine	2b
Neonatal disorders	100	1.14	2020-03-01	Telemedicine	2b
Unassigned	12.26	12.26	2020-04-01	Telemedicine	2b
Treatment of hypertension	21.21	8.95	2020-04-01	Telemedicine	2b
Well visits	23.41	2.2	2020-04-01	Telemedicine	2b
Treatment of hyperlipidemia	25.05	1.64	2020-04-01	Telemedicine	2b
Treatment of obesity	25.99	0.94	2020-04-01	Telemedicine	2b
Tobacco intervention	26.32	0.33	2020-04-01	Telemedicine	2b
Injuries	27.68	1.36	2020-04-01	Telemedicine	2b
Mental disorders	42.76	15.08	2020-04-01	Telemedicine	2b
Musculoskeletal disorders	49.93	7.17	2020-04-01	Telemedicine	2b
Chronic respiratory diseases	57.75	7.82	2020-04-01	Telemedicine	2b
Diabetes	61.35	3.6	2020-04-01	Telemedicine	2b
Neurological disorders	63.74	2.39	2020-04-01	Telemedicine	2b
Cardiovascular diseases	67.01	3.27	2020-04-01	Telemedicine	2b
Skin and subcutaneous diseases	70.52	3.51	2020-04-01	Telemedicine	2b
Digestive diseases	73.1	2.58	2020-04-01	Telemedicine	2b
Sense organ diseases	74.69	1.59	2020-04-01	Telemedicine	2b
Endocrine, metabolic, blood, and immune disorders	76.05	1.36	2020-04-01	Telemedicine	2b
Gynecological diseases	77.36	1.31	2020-04-01	Telemedicine	2b
Neoplasms	79.7	2.34	2020-04-01	Telemedicine	2b
Urinary diseases and male infertility	82.47	2.76	2020-04-01	Telemedicine	2b
Oral disorders	85.09	2.62	2020-04-01	Telemedicine	2b
Kidney diseases	86.87	1.78	2020-04-01	Telemedicine	2b
Substance use disorders	87.9	1.03	2020-04-01	Telemedicine	2b
Hemoglobinopathies and hemolytic anemias	88.65	0.75	2020-04-01	Telemedicine	2b
Congenital birth defects	89.82	1.16	2020-04-01	Telemedicine	2b
COVID-19	90.66	0.84	2020-04-01	Telemedicine	2b
Respiratory infections and tuberculosis	94.83	4.17	2020-04-01	Telemedicine	2b
Maternal disorders	96.19	1.36	2020-04-01	Telemedicine	2b
Nutritional deficiencies	97.22	1.03	2020-04-01	Telemedicine	2b
Non-respiratory infectious diseases	98.86	1.64	2020-04-01	Telemedicine	2b
Neonatal disorders	100	1.14	2020-04-01	Telemedicine	2b
Unassigned	14.55	14.55	2020-05-01	Telemedicine	2b
Treatment of hypertension	22.7	8.15	2020-05-01	Telemedicine	2b
Well visits	25.19	2.48	2020-05-01	Telemedicine	2b
Treatment of hyperlipidemia	26.26	1.08	2020-05-01	Telemedicine	2b
Treatment of obesity	27.48	1.22	2020-05-01	Telemedicine	2b
Tobacco intervention	28.93	1.45	2020-05-01	Telemedicine	2b
Injuries	30.46	1.53	2020-05-01	Telemedicine	2b
Mental disorders	52.17	21.7	2020-05-01	Telemedicine	2b
Musculoskeletal disorders	58.72	6.56	2020-05-01	Telemedicine	2b
Chronic respiratory diseases	64.76	6.04	2020-05-01	Telemedicine	2b
Diabetes	68.28	3.52	2020-05-01	Telemedicine	2b
Neurological disorders	71.56	3.28	2020-05-01	Telemedicine	2b
Cardiovascular diseases	76.01	4.45	2020-05-01	Telemedicine	2b
Skin and subcutaneous diseases	78.77	2.76	2020-05-01	Telemedicine	2b
Digestive diseases	80.17	1.41	2020-05-01	Telemedicine	2b
[truncated: 1,039 more rows]

## Sheet: Figure 3 data
Date	Count	Cause Name	Visit Type	Plot
2019-01-01	62.28	Mental disorders	In-person	3a
2019-02-01	56.94	Mental disorders	In-person	3a
2019-03-01	60.78	Mental disorders	In-person	3a
2019-04-01	65.06	Mental disorders	In-person	3a
2019-05-01	64.95	Mental disorders	In-person	3a
2019-06-01	58.65	Mental disorders	In-person	3a
2019-07-01	63.99	Mental disorders	In-person	3a
2019-08-01	67.2	Mental disorders	In-person	3a
2019-09-01	63.35	Mental disorders	In-person	3a
2019-10-01	70.72	Mental disorders	In-person	3a
2019-11-01	62.82	Mental disorders	In-person	3a
2019-12-01	66.13	Mental disorders	In-person	3a
2020-01-01	79.6	Mental disorders	In-person	3a
2020-02-01	73.82	Mental disorders	In-person	3a
2020-03-01	83.66	Mental disorders	In-person	3a
2020-04-01	132.61	Mental disorders	In-person	3a
2020-05-01	120.85	Mental disorders	In-person	3a
2020-06-01	121.92	Mental disorders	In-person	3a
2020-07-01	116.68	Mental disorders	In-person	3a
2020-08-01	114.87	Mental disorders	In-person	3a
2020-09-01	121.39	Mental disorders	In-person	3a
2020-10-01	131.97	Mental disorders	In-person	3a
2020-11-01	123.2	Mental disorders	In-person	3a
2020-12-01	137.21	Mental disorders	In-person	3a
2021-01-01	135.39	Mental disorders	In-person	3a
2021-02-01	130.69	Mental disorders	In-person	3a
2021-03-01	153.56	Mental disorders	In-person	3a
2021-04-01	139.13	Mental disorders	In-person	3a
2021-05-01	125.55	Mental disorders	In-person	3a
2021-06-01	130.9	Mental disorders	In-person	3a
2021-07-01	116.36	Mental disorders	In-person	3a
2021-08-01	120.85	Mental disorders	In-person	3a
2021-09-01	120.96	Mental disorders	In-person	3a
2021-10-01	119.78	Mental disorders	In-person	3a
2021-11-01	120.64	Mental disorders	In-person	3a
2021-12-01	119.25	Mental disorders	In-person	3a
2022-01-01	124.7	Mental disorders	In-person	3a
2022-02-01	124.91	Mental disorders	In-person	3a
2022-03-01	145.54	Mental disorders	In-person	3a
2022-04-01	127.48	Mental disorders	In-person	3a
2022-05-01	127.59	Mental disorders	In-person	3a
2022-06-01	128.55	Mental disorders	In-person	3a
2022-07-01	114.44	Mental disorders	In-person	3a
2022-08-01	136.35	Mental disorders	In-person	3a
2022-09-01	127.27	Mental disorders	In-person	3a
2022-10-01	124.91	Mental disorders	In-person	3a
2022-11-01	122.99	Mental disorders	In-person	3a
2022-12-01	118.07	Mental disorders	In-person	3a
2023-01-01	134.43	Mental disorders	In-person	3a
2023-02-01	125.23	Mental disorders	In-person	3a
2023-03-01	107.71	Mental disorders	In-person	3a
2019-01-01	0.03	Mental disorders	Telemedicine	3a
2019-02-01	0.03	Mental disorders	Telemedicine	3a
2019-03-01	0.06	Mental disorders	Telemedicine	3a
2019-04-01	0.18	Mental disorders	Telemedicine	3a
2019-05-01	0.09	Mental disorders	Telemedicine	3a
2019-06-01	0.01	Mental disorders	Telemedicine	3a
2019-07-01	0.11	Mental disorders	Telemedicine	3a
2019-08-01	0.09	Mental disorders	Telemedicine	3a
2019-09-01	0.09	Mental disorders	Telemedicine	3a
2019-10-01	0.05	Mental disorders	Telemedicine	3a
2019-11-01	0.07	Mental disorders	Telemedicine	3a
2019-12-01	0	Mental disorders	Telemedicine	3a
2020-01-01	0.05	Mental disorders	Telemedicine	3a
2020-02-01	0.06	Mental disorders	Telemedicine	3a
2020-03-01	9.05	Mental disorders	Telemedicine	3a
2020-04-01	46.63	Mental disorders	Telemedicine	3a
2020-05-01	39.41	Mental disorders	Telemedicine	3a
2020-06-01	33.95	Mental disorders	Telemedicine	3a
2020-07-01	30.92	Mental disorders	Telemedicine	3a
2020-08-01	29.72	Mental disorders	Telemedicine	3a
2020-09-01	33.96	Mental disorders	Telemedicine	3a
2020-10-01	43.7	Mental disorders	Telemedicine	3a
2020-11-01	42.8	Mental disorders	Telemedicine	3a
2020-12-01	49.46	Mental disorders	Telemedicine	3a
2021-01-01	46.87	Mental disorders	Telemedicine	3a
2021-02-01	44.79	Mental disorders	Telemedicine	3a
2021-03-01	48.44	Mental disorders	Telemedicine	3a
2021-04-01	42.4	Mental disorders	Telemedicine	3a
2021-05-01	37.97	Mental disorders	Telemedicine	3a
2021-06-01	39.12	Mental disorders	Telemedicine	3a
2021-07-01	32.56	Mental disorders	Telemedicine	3a
2021-08-01	34.01	Mental disorders	Telemedicine	3a
2021-09-01	35.23	Mental disorders	Telemedicine	3a
2021-10-01	34.55	Mental disorders	Telemedicine	3a
2021-11-01	34.02	Mental disorders	Telemedicine	3a
2021-12-01	33.41	Mental disorders	Telemedicine	3a
2022-01-01	39.11	Mental disorders	Telemedicine	3a
2022-02-01	36.37	Mental disorders	Telemedicine	3a
2022-03-01	39.36	Mental disorders	Telemedicine	3a
2022-04-01	32.88	Mental disorders	Telemedicine	3a
2022-05-01	33.37	Mental disorders	Telemedicine	3a
2022-06-01	34.6	Mental disorders	Telemedicine	3a
2022-07-01	30.76	Mental disorders	Telemedicine	3a
2022-08-01	36.61	Mental disorders	Telemedicine	3a
2022-09-01	33.5	Mental disorders	Telemedicine	3a
2022-10-01	33.04	Mental disorders	Telemedicine	3a
2022-11-01	32.72	Mental disorders	Telemedicine	3a
2022-12-01	31.23	Mental disorders	Telemedicine	3a
2023-01-01	35.4	Mental disorders	Telemedicine	3a
2023-02-01	32.36	Mental disorders	Telemedicine	3a
2023-03-01	28.96	Mental disorders	Telemedicine	3a
2019-01-01	4.85	Substance Use	In-person	3b
2019-02-01	4.91	Substance Use	In-person	3b
2019-03-01	5.07	Substance Use	In-person	3b
2019-04-01	5.37	Substance Use	In-person	3b
2019-05-01	5.64	Substance Use	In-person	3b
2019-06-01	5.52	Substance Use	In-person	3b
2019-07-01	6.19	Substance Use	In-person	3b
2019-08-01	6.08	Substance Use	In-person	3b
2019-09-01	5.46	Substance Use	In-person	3b
2019-10-01	6.24	Substance Use	In-person	3b
2019-11-01	5.65	Substance Use	In-person	3b
2019-12-01	5.94	Substance Use	In-person	3b
2020-01-01	6.66	Substance Use	In-person	3b
2020-02-01	6.31	Substance Use	In-person	3b
2020-03-01	7.21	Substance Use	In-person	3b
2020-04-01	9.63	Substance Use	In-person	3b
2020-05-01	9.46	Substance Use	In-person	3b
2020-06-01	10.78	Substance Use	In-person	3b
2020-07-01	10	Substance Use	In-person	3b
2020-08-01	9.4	Substance Use	In-person	3b
2020-09-01	10	Substance Use	In-person	3b
2020-10-01	10.69	Substance Use	In-person	3b
2020-11-01	9.24	Substance Use	In-person	3b
2020-12-01	10.37	Substance Use	In-person	3b
2021-01-01	10.16	Substance Use	In-person	3b
2021-02-01	9.59	Substance Use	In-person	3b
2021-03-01	11.9	Substance Use	In-person	3b
2021-04-01	10.57	Substance Use	In-person	3b
2021-05-01	9.54	Substance Use	In-person	3b
2021-06-01	10.54	Substance Use	In-person	3b
2021-07-01	9.69	Substance Use	In-person	3b
2021-08-01	9.8	Substance Use	In-person	3b
2021-09-01	9.23	Substance Use	In-person	3b
2021-10-01	9.06	Substance Use	In-person	3b
2021-11-01	9.23	Substance Use	In-person	3b
2021-12-01	9.12	Substance Use	In-person	3b
2022-01-01	9.1	Substance Use	In-person	3b
2022-02-01	8.46	Substance Use	In-person	3b
2022-03-01	10.01	Substance Use	In-person	3b
2022-04-01	9.41	Substance Use	In-person	3b
2022-05-01	9.64	Substance Use	In-person	3b
2022-06-01	10.18	Substance Use	In-person	3b
2022-07-01	9.3	Substance Use	In-person	3b
2022-08-01	10.43	Substance Use	In-person	3b
2022-09-01	9.52	Substance Use	In-person	3b
2022-10-01	9.36	Substance Use	In-person	3b
2022-11-01	9.44	Substance Use	In-person	3b
2022-12-01	8.84	Substance Use	In-person	3b
2023-01-01	9.79	Substance Use	In-person	3b
2023-02-01	8.78	Substance Use	In-person	3b
2023-03-01	7.02	Substance Use	In-person	3b
2019-01-01	0.01	Substance Use	Telemedicine	3b
2019-02-01	0	Substance Use	Telemedicine	3b
2019-03-01	0	Substance Use	Telemedicine	3b
2019-04-01	0	Substance Use	Telemedicine	3b
2019-05-01	0	Substance Use	Telemedicine	3b
2019-06-01	0.01	Substance Use	Telemedicine	3b
2019-07-01	0.02	Substance Use	Telemedicine	3b
2019-08-01	0.01	Substance Use	Telemedicine	3b
2019-09-01	0.02	Substance Use	Telemedicine	3b
2019-10-01	0.03	Substance Use	Telemedicine	3b
2019-11-01	0	Substance Use	Telemedicine	3b
2019-12-01	0.01	Substance Use	Telemedicine	3b
2020-01-01	0.02	Substance Use	Telemedicine	3b
2020-02-01	0	Substance Use	Telemedicine	3b
2020-03-01	0.53	Substance Use	Telemedicine	3b
2020-04-01	3.02	Substance Use	Telemedicine	3b
2020-05-01	2.67	Substance Use	Telemedicine	3b
2020-06-01	2.73	Substance Use	Telemedicine	3b
2020-07-01	2.34	Substance Use	Telemedicine	3b
2020-08-01	2.21	Substance Use	Telemedicine	3b
2020-09-01	2.43	Substance Use	Telemedicine	3b
2020-10-01	2.92	Substance Use	Telemedicine	3b
2020-11-01	2.57	Substance Use	Telemedicine	3b
2020-12-01	2.9	Substance Use	Telemedicine	3b
2021-01-01	3	Substance Use	Telemedicine	3b
2021-02-01	2.75	Substance Use	Telemedicine	3b
2021-03-01	3.11	Substance Use	Telemedicine	3b
2021-04-01	2.73	Substance Use	Telemedicine	3b
2021-05-01	2.42	Substance Use	Telemedicine	3b
2021-06-01	2.57	Substance Use	Telemedicine	3b
2021-07-01	2.24	Substance Use	Telemedicine	3b
2021-08-01	2.24	Substance Use	Telemedicine	3b
2021-09-01	2.15	Substance Use	Telemedicine	3b
2021-10-01	2.16	Substance Use	Telemedicine	3b
2021-11-01	1.99	Substance Use	Telemedicine	3b
2021-12-01	2.08	Substance Use	Telemedicine	3b
2022-01-01	2.36	Substance Use	Telemedicine	3b
2022-02-01	2.1	Substance Use	Telemedicine	3b
2022-03-01	2.32	Substance Use	Telemedicine	3b
2022-04-01	2.06	Substance Use	Telemedicine	3b
2022-05-01	2.13	Substance Use	Telemedicine	3b
2022-06-01	2.06	Substance Use	Telemedicine	3b
2022-07-01	2.05	Substance Use	Telemedicine	3b
2022-08-01	2.12	Substance Use	Telemedicine	3b
2022-09-01	1.99	Substance Use	Telemedicine	3b
2022-10-01	1.95	Substance Use	Telemedicine	3b
2022-11-01	1.87	Substance Use	Telemedicine	3b
2022-12-01	1.72	Substance Use	Telemedicine	3b
2023-01-01	1.87	Substance Use	Telemedicine	3b
2023-02-01	1.79	Substance Use	Telemedicine	3b
2023-03-01	1.61	Substance Use	Telemedicine	3b
2019-01-01	1429.08	Other causes	In-person	3c
2019-02-01	1306.34	Other causes	In-person	3c
2019-03-01	1365.32	Other causes	In-person	3c
2019-04-01	1420.27	Other causes	In-person	3c
2019-05-01	1459.5	Other causes	In-person	3c
2019-06-01	1317.04	Other causes	In-person	3c
2019-07-01	1431.26	Other causes	In-person	3c
2019-08-01	1470.45	Other causes	In-person	3c
2019-09-01	1430.65	Other causes	In-person	3c
2019-10-01	1726.56	Other causes	In-person	3c
2019-11-01	1426.12	Other causes	In-person	3c
2019-12-01	1421.88	Other causes	In-person	3c
2020-01-01	1615.07	Other causes	In-person	3c
2020-02-01	1506.19	Other causes	In-person	3c
2020-03-01	1397.3	Other causes	In-person	3c
2020-04-01	1260.76	Other causes	In-person	3c
2020-05-01	1384.88	Other causes	In-person	3c
2020-06-01	1680.75	Other causes	In-person	3c
2020-07-01	1715.98	Other causes	In-person	3c
2020-08-01	1652.51	Other causes	In-person	3c
2020-09-01	1778.61	Other causes	In-person	3c
2020-10-01	1938.22	Other causes	In-person	3c
2020-11-01	1702.98	Other causes	In-person	3c
2020-12-01	1791.54	Other causes	In-person	3c
2021-01-01	1739.89	Other causes	In-person	3c
2021-02-01	1646.8	Other causes	In-person	3c
2021-03-01	2021.68	Other causes	In-person	3c
2021-04-01	1895.02	Other causes	In-person	3c
2021-05-01	1687.4	Other causes	In-person	3c
2021-06-01	1779.89	Other causes	In-person	3c
2021-07-01	1663.12	Other causes	In-person	3c
2021-08-01	1832.6	Other causes	In-person	3c
2021-09-01	1828.36	Other causes	In-person	3c
2021-10-01	1830.05	Other causes	In-person	3c
2021-11-01	1802.11	Other causes	In-person	3c
2021-12-01	1762.36	Other causes	In-person	3c
2022-01-01	1777.84	Other causes	In-person	3c
2022-02-01	1580.06	Other causes	In-person	3c
2022-03-01	1844.39	Other causes	In-person	3c
2022-04-01	1652.56	Other causes	In-person	3c
2022-05-01	1697.69	Other causes	In-person	3c
2022-06-01	1711.19	Other causes	In-person	3c
2022-07-01	1535.17	Other causes	In-person	3c
2022-08-01	1831.08	Other causes	In-person	3c
2022-09-01	1728.1	Other causes	In-person	3c
2022-10-01	1822.56	Other causes	In-person	3c
2022-11-01	1776.86	Other causes	In-person	3c
2022-12-01	1689.7	Other causes	In-person	3c
2023-01-01	1774.32	Other causes	In-person	3c
2023-02-01	1639.72	Other causes	In-person	3c
2023-03-01	1483.48	Other causes	In-person	3c
2019-01-01	1.51	Other causes	Telemedicine	3c
2019-02-01	2.8	Other causes	Telemedicine	3c
2019-03-01	0.13	Other causes	Telemedicine	3c
2019-04-01	0.63	Other causes	Telemedicine	3c
2019-05-01	0.61	Other causes	Telemedicine	3c
2019-06-01	0.83	Other causes	Telemedicine	3c
2019-07-01	0.79	Other causes	Telemedicine	3c
2019-08-01	4.99	Other causes	Telemedicine	3c
2019-09-01	1	Other causes	Telemedicine	3c
2019-10-01	0.44	Other causes	Telemedicine	3c
2019-11-01	0.14	Other causes	Telemedicine	3c
2019-12-01	0.93	Other causes	Telemedicine	3c
2020-01-01	0.61	Other causes	Telemedicine	3c
2020-02-01	0.84	Other causes	Telemedicine	3c
2020-03-01	45.77	Other causes	Telemedicine	3c
2020-04-01	254.96	Other causes	Telemedicine	3c
2020-05-01	197.54	Other causes	Telemedicine	3c
2020-06-01	152.03	Other causes	Telemedicine	3c
2020-07-01	143.8	Other causes	Telemedicine	3c
2020-08-01	126.03	Other causes	Telemedicine	3c
2020-09-01	121.77	Other causes	Telemedicine	3c
2020-10-01	138.14	Other causes	Telemedicine	3c
2020-11-01	155.3	Other causes	Telemedicine	3c
2020-12-01	193.1	Other causes	Telemedicine	3c
2021-01-01	162.66	Other causes	Telemedicine	3c
2021-02-01	135.37	Other causes	Telemedicine	3c
2021-03-01	127.16	Other causes	Telemedicine	3c
2021-04-01	105.44	Other causes	Telemedicine	3c
2021-05-01	82.14	Other causes	Telemedicine	3c
2021-06-01	69.92	Other causes	Telemedicine	3c
2021-07-01	59.33	Other causes	Telemedicine	3c
2021-08-01	70.92	Other causes	Telemedicine	3c
2021-09-01	76.98	Other causes	Telemedicine	3c
2021-10-01	65.57	Other causes	Telemedicine	3c
2021-11-01	64.48	Other causes	Telemedicine	3c
2021-12-01	80.89	Other causes	Telemedicine	3c
2022-01-01	116.3	Other causes	Telemedicine	3c
2022-02-01	69.94	Other causes	Telemedicine	3c
2022-03-01	63.34	Other causes	Telemedicine	3c
2022-04-01	49.54	Other causes	Telemedicine	3c
2022-05-01	59.57	Other causes	Telemedicine	3c
2022-06-01	49.74	Other causes	Telemedicine	3c
2022-07-01	43.07	Other causes	Telemedicine	3c
2022-08-01	50.73	Other causes	Telemedicine	3c
2022-09-01	48.82	Other causes	Telemedicine	3c
2022-10-01	46.96	Other causes	Telemedicine	3c
2022-11-01	53.03	Other causes	Telemedicine	3c
2022-12-01	59.88	Other causes	Telemedicine	3c
2023-01-01	57.18	Other causes	Telemedicine	3c
2023-02-01	47.37	Other causes	Telemedicine	3c
2023-03-01	35.2	Other causes	Telemedicine	3c

## Sheet: Figure 4 data
Quarter	System Characteristic	Mean	Lower	Upper
Overall
Q2-2019	Overall	0.0	-1.7	1.5
Q3-2019		-0.1	-1.7	1.5
Q4-2019		0.0	-1.6	1.5
Q1-2020		0.6	-1.0	2.2
Q2-2020		6.6	4.9	8.2
Q3-2020		3.3	1.7	5.0
Q4-2020		3.4	1.8	5.0
Q1-2021		3.4	1.8	5.1
Q2-2021		1.9	0.4	3.5
Q3-2021		1.7	0.1	3.2
Q4-2021		1.8	0.2	3.3
Q1-2022		2.3	0.7	3.9
Q2-2022		2.3	0.7	3.9
Q3-2022		2.6	1.0	4.2
Q4-2022		3.0	1.4	4.6
Q1-2023		2.5	0.9	4.1
Race and ethnicity of the patient population
Q2-2019	Fewer White Non-Hispanic patients	-0.1	-2.4	2.2
Q3-2019		-0.3	-2.5	2.2
Q4-2019		-0.1	-2.4	2.2
Q1-2020		0.8	-1.6	3.1
Q2-2020		7.5	5.0	10.0
Q3-2020		3.9	1.5	6.2
Q4-2020		4.7	2.4	7.1
Q1-2021		4.8	2.5	7.2
Q2-2021		3.2	0.9	5.6
Q3-2021		2.6	0.3	5.0
Q4-2021		2.8	0.5	5.2
Q1-2022		3.7	1.3	6.0
Q2-2022		3.3	0.8	5.7
Q3-2022		3.7	1.3	6.0
Q4-2022		4.5	2.2	6.7
Q1-2023		3.6	1.3	6.0
Q2-2019	More White Non-Hsipanic patients	-0.1	-3.3	3.2
Q3-2019		0.0	-3.4	3.2
Q4-2019		-0.2	-3.3	3.1
Q1-2020		-0.5	-3.7	2.7
Q2-2020		-2.4	-5.8	0.9
Q3-2020		-1.0	-4.1	2.3
Q4-2020		-2.7	-5.9	0.6
Q1-2021		-2.5	-5.7	0.7
Q2-2021		-2.5	-5.5	0.8
Q3-2021		-2.0	-5.2	1.3
Q4-2021		-2.1	-5.4	1.1
Q1-2022		-2.6	-5.9	0.6
Q2-2022		-2.1	-5.2	1.2
Q3-2022		-2.1	-5.5	1.0
Q4-2022		-2.9	-6.1	0.3
Q1-2023		-2.1	-5.1	1.2
Rurality of 3-digit ZIP code where the modal patient resides
Q2-2019	More rural	0.1	-3.1	3.4
Q3-2019		0.1	-3.1	3.3
Q4-2019		0.0	-3.2	3.2
Q1-2020		-0.4	-3.7	2.7
Q2-2020		-1.5	-4.8	1.8
Q3-2020		-2.3	-5.5	1.1
Q4-2020		-2.7	-6.0	0.5
Q1-2021		-2.9	-6.2	0.4
Q2-2021		-1.5	-4.7	1.8
Q3-2021		-1.6	-4.7	1.6
Q4-2021		-1.5	-4.7	1.7
Q1-2022		-2.8	-5.9	0.5
Q2-2022		-2.8	-5.9	0.5
Q3-2022		-2.3	-5.5	1.0
Q4-2022		-3.7	-6.9	-0.6
Q1-2023		-3.5	-6.7	-0.3
Q2-2019	More urban	0.0	-2.2	2.1
Q3-2019		0.0	2.3	1.6
Q4-2019		0.1	-2.3	2.2
Q1-2020		0.9	2.2	3.1
Q2-2020		5.5	-2.2	7.9
Q3-2020		3.6	-1.4	5.9
Q4-2020		3.8	3.2	6.3
Q1-2021		4.0	1.4	6.4
Q2-2021		2.0	1.7	4.3
Q3-2021		1.9	1.7	4.2
Q4-2021		1.9	-0.3	4.2
Q1-2022		3.1	-0.2	5.4
Q2-2022		3.2	-0.2	5.4
Q3-2022		3.1	0.9	5.4
Q4-2022		4.4	0.8	6.4
Q1-2023		3.9	1.1	6.1
Size of the health system
Q2-2019	Larger network	0.0	-2.0	2.1
Q3-2019		0.0	-2.2	2.2
Q4-2019		0.0	-2.2	2.3
Q1-2020		0.2	-2.1	2.4
Q2-2020		-0.5	-2.8	1.6
Q3-2020		-0.5	-2.8	1.6
Q4-2020		0.1	-2.1	2.3
Q1-2021		0.4	-1.8	2.6
Q2-2021		-0.2	-2.3	2.1
Q3-2021		-0.2	-2.2	2.0
Q4-2021		0.2	-2.1	2.3
Q1-2022		0.1	-2.1	2.3
Q2-2022		1.2	-0.9	3.4
Q3-2022		1.2	-1.0	3.3
Q4-2022		1.5	-0.7	3.8
Q1-2023		1.3	-0.9	3.5
Q2-2019	Smaller Network	0.1	-3.0	3.3
Q3-2019		0.1	-3.0	3.2
Q4-2019		-0.2	-3.3	3.1
Q1-2020		1.3	-1.8	4.5
Q2-2020		14.5	11.4	17.8
Q3-2020		9.0	5.9	12.2
Q4-2020		7.2	4.1	10.2
Q1-2021		6.8	3.7	9.9
Q2-2021		4.7	1.6	7.8
Q3-2021		4.1	0.9	7.2
Q4-2021		3.7	0.5	6.8
Q1-2022		4.8	1.4	7.8
Q2-2022		2.5	-0.4	5.8
Q3-2022		3.3	0.2	6.5
Q4-2022		3.3	0.2	6.4
Q1-2023		2.9	-0.3	6.1
Mandate propensity of the network's state
Q2-2019	Fewer pandemic mandates	0.2	-2.9	3.0
Q3-2019		0.0	-2.8	2.9
Q4-2019		0.0	-2.8	2.9
Q1-2020		0.4	-2.4	3.3
Q2-2020		0.3	-2.6	3.2
Q3-2020		-0.9	-3.7	2.2
Q4-2020		-1.2	-3.9	1.7
Q1-2021		-0.9	-3.8	2.1
Q2-2021		-0.7	-3.5	2.1
Q3-2021		-0.8	-3.8	2.0
Q4-2021		-0.8	-3.7	2.1
Q1-2022		-0.9	-3.8	2.0
Q2-2022		-0.4	-3.3	2.5
Q3-2022		0.2	-2.5	3.1
Q4-2022		0.4	-2.5	3.3
Q1-2023		0.5	-2.3	3.4
Q2-2019	More pandemic mandates	-0.2	-3.7	3.2
Q3-2019		-0.1	-3.5	3.3
Q4-2019		0.0	-3.5	3.5
Q1-2020		0.5	-3.0	4.0
Q2-2020		9.5	5.8	13.0
Q3-2020		7.8	4.3	11.3
Q4-2020		7.6	4.0	11.1
Q1-2021		6.4	3.1	10.0
Q2-2021		4.2	0.8	7.7
Q3-2021		4.2	0.8	7.7
Q4-2021		4.3	0.9	7.7
Q1-2022		5.1	1.6	8.6
Q2-2022		4.6	1.2	8.1
Q3-2022		4.1	0.7	7.6
Q4-2022		4.5	1.0	8.1
Q1-2023		3.9	0.2	7.4
